# Supplementary material for: Neurotransmitter recognition by human vesicular monoamine transporter 2
Source: Nat Commun. 2024 Sep 16;15:7661. doi: 10.1038/s41467-024-51960-z (PMC11405867; doi:10.1038/s41467-024-51960-z)
Supplement: Supplementary file 4 — Source Data [file 41467_2024_51960_MOESM4_ESM.xlsx]

## Sheet: Figure 1c
Figure 1c
Dopamine			nmol/mg protein
Name	Driving force	Time	n=1	n=2	n=3	n=4	n=5	n=6	Average (nmol/mg protein)	S.D.	S.E.
VMAT2WT	-	1 min	4.83104	4.04793	6.08723	5.70004	7.69772	5.4248	5.63146	1.23877	0.505727
	+	1 min	21.0447	20.0147	22.874	21.4772	22.1343	24.4782	22.0038	1.55245	0.633785
VMAT2WT + Fab	-	1 min	4.18457	3.12892	2.66817	6.26092	5.93619		4.43575	1.61847	0.723803
	+	1 min	17.908	17.6988	19.3061	25.8361	24.8618		21.1222	3.92282	1.75434
VMAT2Cryo	-	1 min	6.86906	5.93912	6.92339	6.26674	6.10052		6.41977	0.450512	0.201475
	+	1 min	22.923	23.9243	21.5195	23.6707	22.7232		22.9521	0.944318	0.422312
VMAT2Cryo + Fab	-	1 min	6.60961	5.76083	6.58252	6.41769	6.1469		6.30351	0.354825	0.158683
	+	1 min	25.6709	23.54	23.1697	23.5857	27.2142		24.6361	1.74448	0.780154

## Sheet: Figure 2f
Figure 2f
Dopamine			nmol/mg protein									P value
Name	Driving force	Time	n=1	n=2	n=3	n=4	n=5	n=6	Average (nmol/mg protein)	S.D.	S.E.
WT	-	1 min	4.83104	4.04793	6.08723	5.70004	7.69772	5.4248	5.63146	1.23877	0.505727
	+	1 min	21.0447	20.0147	22.874	21.4772	22.1343	24.4782	22.0038	1.55245	0.633785
N305Q	-	1 min	6.72538	6.09127	5.64932	6.75906	7.30709		6.50642	0.644169	0.288081
	+	1 min	6.47558	7.47478	5.45716	7.3558	6.99045		6.75075	0.821104	0.367209	<0.0001
E312D	-	1 min	7.76993	8.21077	8.96848	6.81995	6.41806		7.63744	1.03358	0.462229
	+	1 min	8.81694	11.5722	10.3186	6.24756	8.54929		9.10092	2.00728	0.897682	<0.0001
Y341K	-	1 min	5.44645	4.57373	5.04241	6.57638	6.07706		5.54321	0.798827	0.357246
	+	1 min	5.97978	5.52726	6.7717	6.7347	7.61155		6.525	0.802835	0.359039	<0.0001
D399A	-	1 min	9.88349	6.11306	6.74574	5.01012	4.76596	4.84409	6.22708	1.95856	0.799579
	+	1 min	6.59184	5.79672	11.5421	5.32264	7.58843	6.08442	7.15436	2.28476	0.932748	<0.0001
D399N	-	1 min	7.24396	7.07418	6.56484	6.64945	7.0148		6.90945	0.290039	0.129709
	+	1 min	16.5479	18.4608	16.2084	16.2339	18.6209		17.2144	1.21956	0.545406	0.0003

## Sheet: Figure 4d
Figure 4d
5-HT			nmol/mg protein									P value
Name	Driving force	Time	n=1	n=2	n=3	n=4	n=5	n=6	Average (nmol/mg protein)	S.D.	S.E.
WT	-	1 min	3.53348	4.10699	4.4842	3.06033	3.27205	3.3144	3.62858	0.551134	0.224999
	+	1 min	17.8136	17.0246	14.1647	16.7298	19.4437	17.9539	17.1884	1.75746	0.717479
Q142N	-	1 min	3.9379	5.97759	3.77677	3.04792	4.66566	4.5367	4.32376	0.997323	0.407155
	+	1 min	14.9656	16.3568	15.787	17.1621	16.1715	17.2207	16.2773	0.854568	0.348876
N146Q	-	1 min	2.78838	4.0264	5.30958	5.45694	4.8831	5.21333	4.61295	1.02997	0.420482
	+	1 min	8.98603	13.1291	12.3238	12.8032	13.2526	14.3948	12.4816	1.84508	0.753249	0.0011
D399A	-	1 min	4.56321	4.98788	5.78728	4.69903	5.37574	6.19319	5.26772	0.638148	0.260523
	+	1 min	5.6249	5.61241	4.80885	5.44611	4.94806	6.18778	5.43802	0.502684	0.20522	<0.0001
D426A	-	1 min	3.6297	4.82116	4.59615	4.47809	5.96102	3.34098	4.47118	0.932008	0.380491
	+	1 min	5.51833	4.41171	5.44455	6.58819	5.45108	6.5706	5.66408	0.819632	0.334613	<0.0001
D426N	-	1 min	3.78367	2.70207	3.77982	5.63229	4.70025	6.23269	4.4718	1.31027	0.534914
	+	1 min	8.94531	10.0346	10.485	10.0352	11.6077	10.7557	10.3106	0.886219	0.361797	<0.0001

## Sheet: Supplementary Fig. 2b
Supplementary Fig. 2b
	VMATFL	VMATcryo
X/min	Y/RFU
0	-0.142172	-0.40351
0.0133333	-0.141941	-0.40402
0.0266667	-0.141941	-0.40402
0.04	-0.172868	-0.411165
0.0533333	-0.167214	-0.40402
0.0666667	-0.163059	-0.398725
0.08	-0.157059	-0.39394
0.0933333	-0.15152	-0.391899
0.106667	-0.147365	-0.395344
0.12	-0.148288	-0.400256
0.133333	-0.15175	-0.396301
0.146667	-0.146211	-0.394068
0.16	-0.142288	-0.396301
0.173333	-0.138133	-0.396364
0.186667	-0.135825	-0.389538
0.2	-0.133402	-0.390368
0.213333	-0.129709	-0.392218
0.226667	-0.132709	-0.392026
0.24	-0.136864	-0.391325
0.253333	-0.13294	-0.387433
0.266667	-0.14021	-0.387688
0.28	-0.13294	-0.387497
0.293333	-0.133517	-0.389602
0.306667	-0.123593	-0.388773
0.32	-0.120362	-0.387624
0.333333	-0.123247	-0.390112
0.346667	-0.132248	-0.389921
0.36	-0.146788	-0.39024
0.373333	-0.157289	-0.387305
0.386667	-0.155097	-0.384243
0.4	-0.158328	-0.386986
0.413333	-0.149442	-0.386093
0.426667	-0.143095	-0.386859
0.44	-0.143095	-0.38788
0.453333	-0.144365	-0.389155
0.466667	-0.139864	-0.390687
0.48	-0.133517	-0.392154
0.493333	-0.132248	-0.390495
0.506667	-0.12994	-0.387816
0.52	-0.126362	-0.384626
0.533333	-0.134671	-0.385136
0.546667	-0.139172	-0.386285
0.56	-0.13871	-0.385073
0.573333	-0.137325	-0.38469
0.586667	-0.139518	-0.382712
0.6	-0.14448	-0.385264
0.613333	-0.14875	-0.382138
0.626667	-0.151404	-0.38386
0.64	-0.149442	-0.383414
0.653333	-0.147134	-0.377736
0.666667	-0.140441	-0.378948
0.68	-0.146327	-0.382903
0.693333	-0.143211	-0.385391
0.706667	-0.145519	-0.385774
0.72	-0.149789	-0.384243
0.733333	-0.14021	-0.384052
0.746667	-0.133633	-0.386029
0.76	-0.145288	-0.388326
0.773333	-0.143442	-0.381883
0.786667	-0.138826	-0.379969
0.8	-0.142172	-0.380224
0.813333	-0.146904	-0.379012
0.826667	-0.148288	-0.379905
0.84	-0.141941	-0.380415
0.853333	-0.141711	-0.379905
0.866667	-0.147711	-0.38335
0.88	-0.151404	-0.382138
0.893333	-0.153366	-0.3852
0.906667	-0.151866	-0.386093
0.92	-0.150596	-0.388007
0.933333	-0.148058	-0.389092
0.946667	-0.150712	-0.389283
0.96	-0.154058	-0.387816
0.973333	-0.14575	-0.389028
0.986667	-0.148404	-0.386157
1	-0.15025	-0.382457
1.01333	-0.15602	-0.383733
1.02667	-0.156828	-0.383733
1.04	-0.146327	-0.389921
1.05333	-0.148173	-0.389857
1.06667	-0.14875	-0.391835
1.08	-0.151058	-0.388581
1.09333	-0.156251	-0.391771
1.10667	-0.152789	-0.395535
1.12	-0.151173	-0.393111
1.13333	-0.153597	-0.391516
1.14667	-0.149673	-0.391325
1.16	-0.153135	-0.387497
1.17333	-0.140672	-0.384945
1.18667	-0.147481	-0.385774
1.2	-0.154751	-0.385647
1.21333	-0.154174	-0.385966
1.22667	-0.152674	-0.386093
1.24	-0.156482	-0.385519
1.25333	-0.148404	-0.38839
1.26667	-0.154866	-0.39209
1.28	-0.157174	-0.389155
1.29333	-0.160521	-0.388964
1.30667	-0.154405	-0.38839
1.32	-0.157405	-0.392856
1.33333	-0.160867	-0.389283
1.34667	-0.154866	-0.388773
1.36	-0.151635	-0.392218
1.37333	-0.158443	-0.389666
1.38667	-0.157982	-0.388454
1.4	-0.159367	-0.388836
1.41333	-0.153251	-0.39075
1.42667	-0.158328	-0.390814
1.44	-0.160982	-0.393685
1.45333	-0.152674	-0.391643
1.46667	-0.154866	-0.391835
1.48	-0.158443	-0.394578
1.49333	-0.159828	-0.397385
1.50667	-0.173215	-0.396492
1.52	-0.177484	-0.394132
1.53333	-0.172638	-0.396939
1.54667	-0.167329	-0.396301
1.56	-0.159944	-0.395152
1.57333	-0.159944	-0.392792
1.58667	-0.161328	-0.394068
1.6	-0.163059	-0.394961
1.61333	-0.163175	-0.396301
1.62667	-0.164098	-0.389985
1.64	-0.159251	-0.390942
1.65333	-0.168945	-0.391133
1.66667	-0.172753	-0.392983
1.68	-0.17056	-0.392473
1.69333	-0.174253	-0.394323
1.70667	-0.174369	-0.39158
1.72	-0.173215	-0.390942
1.73333	-0.174946	-0.392664
1.74667	-0.17633	-0.392919
1.76	-0.182216	-0.39579
1.77333	-0.174253	-0.395982
1.78667	-0.172522	-0.397832
1.8	-0.170676	-0.396492
1.81333	-0.164444	-0.39713
1.82667	-0.163521	-0.401659
1.84	-0.165829	-0.405615
1.85333	-0.164329	-0.404148
1.86667	-0.166521	-0.40217
1.88	-0.169868	-0.402744
1.89333	-0.174369	-0.401659
1.90667	-0.175638	-0.399873
1.92	-0.174484	-0.400256
1.93333	-0.1761	-0.398214
1.94667	-0.169983	-0.398533
1.96	-0.1761	-0.399809
1.97333	-0.178523	-0.402042
1.98667	-0.173676	-0.403573
2	-0.176561	-0.401085
2.01333	-0.174369	-0.396747
2.02667	-0.175638	-0.395854
2.04	-0.174484	-0.397959
2.05333	-0.173099	-0.399235
2.06667	-0.17633	-0.398214
2.08	-0.183831	-0.396556
2.09333	-0.184639	-0.394833
2.10667	-0.179562	-0.393302
2.12	-0.179331	-0.392473
2.13333	-0.173445	-0.393494
2.14667	-0.17333	-0.398087
2.16	-0.182331	-0.404594
2.17333	-0.18637	-0.403765
2.18667	-0.192025	-0.402808
2.2	-0.183947	-0.403318
2.21333	-0.181062	-0.402425
2.22667	-0.183947	-0.399171
2.24	-0.18764	-0.403573
2.25333	-0.191102	-0.40453
2.26667	-0.194333	-0.40402
2.28	-0.185332	-0.406253
2.29333	-0.189255	-0.406891
2.30667	-0.190986	-0.409124
2.32	-0.180485	-0.41142
2.33333	-0.172407	-0.414291
2.34667	-0.176677	-0.409251
2.36	-0.169868	-0.401978
2.37333	-0.163175	-0.403765
2.38667	-0.162598	-0.401085
2.4	-0.163636	-0.402361
2.41333	-0.162829	-0.403318
2.42667	-0.163636	-0.408103
2.44	-0.173215	-0.411037
2.45333	-0.17033	-0.409634
2.46667	-0.1776	-0.408741
2.48	-0.172407	-0.40638
2.49333	-0.174138	-0.407784
2.50667	-0.174599	-0.404722
2.52	-0.181177	-0.404594
2.53333	-0.189948	-0.404977
2.54667	-0.185332	-0.405615
2.56	-0.172984	-0.404275
2.57333	-0.171022	-0.402297
2.58667	-0.174369	-0.400766
2.6	-0.171253	-0.403446
2.61333	-0.171368	-0.404275
2.62667	-0.177254	-0.405232
2.64	-0.178177	-0.402935
2.65333	-0.176215	-0.404148
2.66667	-0.185678	-0.403254
2.68	-0.189948	-0.403573
2.69333	-0.190409	-0.40772
2.70667	-0.194794	-0.408613
2.72	-0.187755	-0.407848
2.73333	-0.183024	-0.405806
2.74667	-0.192833	-0.405615
2.76	-0.197333	-0.403063
2.77333	-0.199064	-0.40402
2.78667	-0.203449	-0.403318
2.8	-0.203449	-0.406317
2.81333	-0.194448	-0.409315
2.82667	-0.190986	-0.40957
2.84	-0.18637	-0.409889
2.85333	-0.178869	-0.407911
2.86667	-0.175407	-0.409889
2.88	-0.180369	-0.409634
2.89333	-0.183485	-0.409251
2.90667	-0.186832	-0.407656
2.92	-0.18487	-0.406891
2.93333	-0.185332	-0.409889
2.94667	-0.185447	-0.412058
2.96	-0.189371	-0.41142
2.97333	-0.194333	-0.410017
2.98667	-0.194564	-0.407146
3	-0.193294	-0.409889
3.01333	-0.201257	-0.409953
3.02667	-0.201718	-0.409634
3.04	-0.194794	-0.409379
3.05333	-0.192833	-0.408486
3.06667	-0.195718	-0.411867
3.08	-0.195025	-0.41142
3.09333	-0.204257	-0.404785
3.10667	-0.199064	-0.404785
3.12	-0.198372	-0.40587
3.13333	-0.202411	-0.404977
3.14667	-0.195025	-0.405806
3.16	-0.198141	-0.407529
3.17333	-0.198718	-0.41276
3.18667	-0.196295	-0.413717
3.2	-0.194794	-0.40906
3.21333	-0.198603	-0.4104
3.22667	-0.198372	-0.408805
3.24	-0.197102	-0.408741
3.25333	-0.197679	-0.402042
3.26667	-0.193179	-0.405742
3.28	-0.187409	-0.40772
3.29333	-0.191448	-0.406125
3.30667	-0.190986	-0.407592
3.32	-0.18764	-0.408741
3.33333	-0.180485	-0.408613
3.34667	-0.175407	-0.410017
3.36	-0.1791	-0.411739
3.37333	-0.191909	-0.410272
3.38667	-0.197449	-0.410081
3.4	-0.196987	-0.409124
3.41333	-0.193179	-0.408741
3.42667	-0.193525	-0.413398
3.44	-0.146096	-0.411675
3.45333	-0.0544686	-0.409379
3.46667	0.0608155	-0.408103
3.48	0.123939	-0.412058
3.49333	0.0894346	-0.411803
3.50667	-0.0135017	-0.408486
3.52	-0.0823952	-0.40402
3.53333	-0.125901	-0.403127
3.54667	-0.152674	-0.403318
3.56	-0.16906	-0.404658
3.57333	-0.184408	-0.40587
3.58667	-0.190986	-0.407274
3.6	-0.195487	-0.410336
3.61333	-0.197795	-0.410336
3.62667	-0.194217	-0.413079
3.64	-0.190294	-0.413526
3.65333	-0.193063	-0.412888
3.66667	-0.195833	-0.413207
3.68	-0.195371	-0.413079
3.69333	-0.200911	-0.408677
3.70667	-0.207373	-0.407911
3.72	-0.209681	-0.40906
3.73333	-0.201949	-0.409762
3.74667	-0.200911	-0.408805
3.76	-0.196295	-0.409379
3.77333	-0.194217	-0.39158
3.78667	-0.200449	-0.358023
3.8	-0.198718	-0.381053
3.81333	-0.196756	-0.394451
3.82667	-0.199295	-0.395344
3.84	-0.196641	-0.402425
3.85333	-0.204372	-0.408677
3.86667	-0.200911	-0.414419
3.88	-0.201026	-0.409443
3.89333	-0.200449	-0.410846
3.90667	-0.191909	-0.413526
3.92	-0.187986	-0.419267
3.93333	-0.188332	-0.417608
3.94667	-0.187063	-0.414674
3.96	-0.187293	-0.41327
3.97333	-0.194564	-0.411165
3.98667	-0.193179	-0.41461
4	-0.193525	-0.413844
4.01333	-0.192602	-0.414546
4.02667	-0.193756	-0.415184
4.04	-0.197102	-0.411931
4.05333	-0.204026	-0.413398
4.06667	-0.200218	-0.413079
4.08	-0.19364	-0.410272
4.09333	-0.193987	-0.408805
4.10667	-0.192371	-0.407465
4.12	-0.189486	-0.413589
4.13333	-0.189832	-0.41142
4.14667	-0.189717	-0.408422
4.16	-0.187063	-0.408741
4.17333	-0.189371	-0.412569
4.18667	-0.192833	-0.411803
4.2	-0.18914	-0.411548
4.21333	-0.194217	-0.413844
4.22667	-0.198487	-0.414419
4.24	-0.197449	-0.413462
4.25333	-0.193987	-0.414036
4.26667	-0.187409	-0.414291
4.28	-0.19214	-0.414546
4.29333	-0.186601	-0.415567
4.30667	-0.184408	-0.420479
4.32	-0.186601	-0.416715
4.33333	-0.193294	-0.417162
4.34667	-0.190178	-0.417927
4.36	-0.185332	-0.412632
4.37333	-0.190178	-0.410081
4.38667	-0.189601	-0.407848
4.4	-0.187293	-0.408549
4.41333	-0.180254	-0.41091
4.42667	-0.184062	-0.413589
4.44	-0.195602	-0.414355
4.45333	-0.200449	-0.413908
4.46667	-0.203795	-0.408486
4.48	-0.201603	-0.412696
4.49333	-0.206565	-0.411293
4.50667	-0.212104	-0.413972
4.52	-0.200795	-0.409953
4.53333	-0.203795	-0.404913
4.54667	-0.20945	-0.404849
4.56	-0.203334	-0.404913
4.57333	-0.205411	-0.404977
4.58667	-0.204488	-0.406955
4.6	-0.19491	-0.406827
4.61333	-0.191332	-0.405232
4.62667	-0.184639	-0.404339
4.64	-0.185216	-0.403191
4.65333	-0.189601	-0.407146
4.66667	-0.186024	-0.409443
4.68	-0.187755	-0.410017
4.69333	-0.187409	-0.408039
4.70667	-0.186947	-0.404658
4.72	-0.193294	-0.405679
4.73333	-0.192948	-0.406827
4.74667	-0.195025	-0.408039
4.76	-0.189255	-0.406317
4.77333	-0.190178	-0.406444
4.78667	-0.197564	-0.408677
4.8	-0.208873	-0.410846
4.81333	-0.206911	-0.405806
4.82667	-0.202757	-0.402553
4.84	-0.198487	-0.403892
4.85333	-0.198949	-0.407274
4.86667	-0.194564	-0.411548
4.88	-0.19918	-0.412505
4.89333	-0.199757	-0.413844
4.90667	-0.202757	-0.410591
4.92	-0.202064	-0.409506
4.93333	-0.201949	-0.411867
4.94667	-0.199064	-0.412632
4.96	-0.201603	-0.407911
4.97333	-0.195718	-0.40536
4.98667	-0.194217	-0.408167
5	-0.201949	-0.410974
5.01333	-0.20068	-0.407146
5.02667	-0.199987	-0.404977
5.04	-0.198026	-0.404849
5.05333	-0.197564	-0.403446
5.06667	-0.19941	-0.40587
5.08	-0.195141	-0.404849
5.09333	-0.193179	-0.409889
5.10667	-0.18637	-0.414163
5.12	-0.184178	-0.413717
5.13333	-0.185101	-0.409889
5.14667	-0.190178	-0.407082
5.16	-0.190871	-0.406636
5.17333	-0.193063	-0.408677
5.18667	-0.193756	-0.409251
5.2	-0.194794	-0.410463
5.21333	-0.195833	-0.412186
5.22667	-0.198718	-0.415312
5.24	-0.198833	-0.413015
5.25333	-0.207604	-0.413462
5.26667	-0.217182	-0.418502
5.28	-0.221452	-0.414929
5.29333	-0.211989	-0.415312
5.30667	-0.214181	-0.417481
5.32	-0.208873	-0.415822
5.33333	-0.209912	-0.418246
5.34667	-0.215105	-0.419267
5.36	-0.201257	-0.417991
5.37333	-0.194448	-0.415248
5.38667	-0.198833	-0.416652
5.4	-0.19491	-0.4141
5.41333	-0.196295	-0.415567
5.42667	-0.195371	-0.414546
5.44	-0.19641	-0.414993
5.45333	-0.199064	-0.412824
5.46667	-0.202064	-0.415631
5.48	-0.199987	-0.416205
5.49333	-0.198487	-0.414355
5.50667	-0.195141	-0.413972
5.52	-0.196987	-0.414546
5.53333	-0.205988	-0.412824
5.54667	-0.213027	-0.411739
5.56	-0.214989	-0.414163
5.57333	-0.209219	-0.416141
5.58667	-0.204372	-0.416205
5.6	-0.206911	-0.415503
5.61333	-0.212335	-0.415695
5.62667	-0.211296	-0.411803
5.64	-0.201372	-0.411548
5.65333	-0.20218	-0.414738
5.66667	-0.20068	-0.418884
5.68	-0.201603	-0.41595
5.69333	-0.200564	-0.414355
5.70667	-0.205757	-0.41225
5.72	-0.209565	-0.411612
5.73333	-0.207719	-0.409634
5.74667	-0.212104	-0.40906
5.76	-0.216489	-0.40638
5.77333	-0.210719	-0.407401
5.78667	-0.209335	-0.409506
5.8	-0.203565	-0.411931
5.81333	-0.200218	-0.416269
5.82667	-0.204949	-0.415376
5.84	-0.205411	-0.420224
5.85333	-0.209565	-0.421117
5.86667	-0.202064	-0.41646
5.88	-0.198718	-0.41276
5.89333	-0.199641	-0.413717
5.90667	-0.199295	-0.415503
5.92	-0.197679	-0.417034
5.93333	-0.200795	-0.420798
5.94667	-0.198718	-0.418948
5.96	-0.198718	-0.414801
5.97333	-0.199641	-0.41276
5.98667	-0.202411	-0.415439
6	-0.201026	-0.419969
6.01333	-0.198026	-0.419905
6.02667	-0.198718	-0.419395
6.04	-0.203911	-0.417736
6.05333	-0.197679	-0.412888
6.06667	-0.196525	-0.413143
6.08	-0.203911	-0.410655
6.09333	-0.202526	-0.409634
6.10667	-0.200795	-0.414163
6.12	-0.201603	-0.413143
6.13333	-0.202411	-0.412951
6.14667	-0.208411	-0.41327
6.16	-0.212566	-0.412186
6.17333	-0.216951	-0.414419
6.18667	-0.21822	-0.417417
6.2	-0.207604	-0.411994
6.21333	-0.20368	-0.41142
6.22667	-0.211296	-0.4141
6.24	-0.206565	-0.41091
6.25333	-0.20218	-0.410846
6.26667	-0.190525	-0.412505
6.28	-0.185101	-0.411675
6.29333	-0.189024	-0.412569
6.30667	-0.171368	-0.409953
6.32	-0.174022	-0.405934
6.33333	-0.179792	-0.406317
6.34667	-0.184408	-0.406189
6.36	-0.184985	-0.403446
6.37333	-0.179215	-0.401468
6.38667	-0.168714	-0.399618
6.4	-0.156712	-0.397258
6.41333	-0.143672	-0.399299
6.42667	-0.139287	-0.395344
6.44	-0.124978	-0.393749
6.45333	-0.112168	-0.388964
6.46667	-0.0956662	-0.382648
6.48	-0.0877036	-0.377545
6.49333	-0.0733941	-0.371931
6.50667	-0.0628927	-0.36823
6.52	-0.05343	-0.363382
6.53333	-0.0294269	-0.352983
6.54667	0.00496218	-0.344115
6.56	0.0281575	-0.338948
6.57333	0.0508912	-0.336524
6.58667	0.0748943	-0.333525
6.6	0.106283	-0.327018
6.61333	0.130517	-0.315216
6.62667	0.148058	-0.308709
6.64	0.167098	-0.304115
6.65333	0.187293	-0.296332
6.66667	0.223298	-0.292122
6.68	0.258264	-0.282489
6.69333	0.292307	-0.275981
6.70667	0.327273	-0.264434
6.72	0.360739	-0.258119
6.73333	0.400552	-0.252504
6.74667	0.450058	-0.236555
6.76	0.496102	-0.223158
6.77333	0.544339	-0.207911
6.78667	0.603539	-0.19815
6.8	0.680972	-0.183541
6.81333	0.760136	-0.163445
6.82667	0.852341	-0.138118
6.84	0.970279	-0.118469
6.85333	1.11014	-0.0879109
6.86667	1.26801	-0.0512282
6.88	1.45069	-0.0122488
6.89333	1.66118	0.0336205
6.90667	1.90421	0.0874643
6.92	2.19755	0.151834
6.93333	2.5269	0.226157
6.94667	2.90391	0.299012
6.96	3.33401	0.38654
6.97333	3.81718	0.489124
6.98667	4.35656	0.59847
7	4.95768	0.721915
7.01333	5.60461	0.857227
7.02667	6.33035	1.00957
7.04	7.1228	1.17059
7.05333	7.99499	1.34393
7.06667	8.93919	1.53276
7.08	9.94305	1.73889
7.09333	11.0264	1.96498
7.10667	12.1783	2.19981
7.12	13.3912	2.44256
7.13333	14.6921	2.70527
7.14667	16.0583	2.98552
7.16	17.494	3.27867
7.17333	19.0003	3.581
7.18667	20.5859	3.89679
7.2	22.2261	4.23127
7.21333	23.9269	4.57487
7.22667	25.6823	4.9181
7.24	27.4974	5.27159
7.25333	29.3375	5.62719
7.26667	31.2128	5.98432
7.28	33.0876	6.33564
7.29333	34.9492	6.67886
7.30667	36.8124	7.02438
7.32	38.6903	7.35561
7.33333	40.5389	7.67351
7.34667	42.3192	7.97182
7.36	44.0382	8.2573
7.37333	45.6783	8.51919
7.38667	47.2406	8.75683
7.4	48.687	8.96199
7.41333	50.0373	9.15472
7.42667	51.2636	9.30994
7.44	52.4	9.44525
7.45333	53.387	9.54968
7.46667	54.2166	9.63594
7.48	54.9497	9.69476
7.49333	55.6037	9.73118
7.50667	56.1093	9.74528
7.52	56.482	9.74056
7.53333	56.7359	9.71045
7.54667	56.9003	9.6642
7.56	56.983	9.60914
7.57333	57.0032	9.54713
7.58667	56.9895	9.4797
7.6	56.8939	9.38643
7.61333	56.7388	9.29941
7.62667	56.5509	9.20557
7.64	56.3394	9.11204
7.65333	56.1499	9.01648
7.66667	55.9646	8.92684
7.68	55.7819	8.83778
7.69333	55.6179	8.7433
7.70667	55.4657	8.65456
7.72	55.3188	8.55874
7.73333	55.2266	8.47204
7.74667	55.1597	8.39421
7.76	55.1072	8.31868
7.77333	55.0644	8.25169
7.78667	55.0711	8.17679
7.8	55.0999	8.10298
7.81333	55.202	8.03472
7.82667	55.3395	7.97137
7.84	55.4823	7.91147
7.85333	55.6741	7.85603
7.86667	55.8829	7.79415
7.88	56.0905	7.73986
7.89333	56.3473	7.68659
7.90667	56.6478	7.63982
7.92	56.9832	7.58796
7.93333	57.3298	7.53252
7.94667	57.6982	7.48289
7.96	58.0825	7.43593
7.97333	58.4843	7.39797
7.98667	58.9357	7.3551
8	59.3736	7.32473
8.01333	59.8544	7.28499
8.02667	60.3605	7.24206
8.04	60.8639	7.20601
8.05333	61.3939	7.17437
8.06667	61.9116	7.14209
8.08	62.4602	7.11274
8.09333	62.9929	7.08046
8.10667	63.5538	7.05858
8.12	64.139	7.03587
8.13333	64.731	7.01647
8.14667	65.327	6.99638
8.16	65.9383	6.98196
8.17333	66.5228	6.9678
8.18667	67.1132	6.95797
8.2	67.6894	6.94496
8.21333	68.2803	6.9352
8.22667	68.8657	6.92716
8.24	69.4309	6.92205
8.25333	70.0093	6.91976
8.26667	70.606	6.91657
8.28	71.2121	6.91689
8.29333	71.8164	6.91529
8.30667	72.3953	6.90904
8.32	72.9726	6.90802
8.33333	73.5437	6.91925
8.34667	74.1543	6.9285
8.36	74.7685	6.93099
8.37333	75.3749	6.93367
8.38667	75.9537	6.9454
8.4	76.5618	6.95899
8.41333	77.1577	6.9604
8.42667	77.7727	6.97335
8.44	78.3798	6.98681
8.45333	79.0049	7.00556
8.46667	79.629	7.01832
8.48	80.2796	7.0314
8.49333	80.9712	7.05296
8.50667	81.656	7.07389
8.52	82.3374	7.09909
8.53333	83.0359	7.12225
8.54667	83.7587	7.14802
8.56	84.4752	7.16767
8.57333	85.2009	7.19204
8.58667	85.9415	7.21488
8.6	86.6887	7.23969
8.61333	87.4815	7.26821
8.62667	88.2751	7.29794
8.64	89.0647	7.32371
8.65333	89.8263	7.34451
8.66667	90.5799	7.36569
8.68	91.3737	7.38075
8.69333	92.113	7.4055
8.70667	92.8448	7.43733
8.72	93.5431	7.46273
8.73333	94.2173	7.49348
8.74667	94.8548	7.53009
8.76	95.4422	7.56403
8.77333	96.0038	7.59121
8.78667	96.5471	7.62509
8.8	97.0068	7.66196
8.81333	97.4078	7.70911
8.82667	97.7528	7.75714
8.84	98.0407	7.81029
8.85333	98.3029	7.86706
8.86667	98.4921	7.92978
8.88	98.6498	7.99255
8.89333	98.7986	8.06547
8.90667	98.8766	8.14043
8.92	98.9103	8.22553
8.93333	98.9166	8.31638
8.94667	98.8909	8.41488
8.96	98.8464	8.50955
8.97333	98.7898	8.6085
8.98667	98.7141	8.72027
9	98.6961	8.84085
9.01333	98.7109	8.96085
9.02667	98.7431	9.09475
9.04	98.8057	9.2448
9.05333	98.8966	9.40334
9.06667	98.9836	9.56563
9.08	99.101	9.74484
9.09333	99.2519	9.93635
9.10667	99.4153	10.1497
9.12	99.5579	10.3829
9.13333	99.6943	10.6397
9.14667	99.8429	10.9418
9.16	99.9566	11.2675
9.17333	100	11.6474
9.18667	99.968	12.0773
9.2	99.9001	12.5683
9.21333	99.7238	13.1432
9.22667	99.3997	13.8085
9.24	98.9391	14.5695
9.25333	98.3527	15.4427
9.26667	97.62	16.4356
9.28	96.7513	17.5933
9.29333	95.6559	18.9086
9.30667	94.386	20.4015
9.32	92.9824	22.0963
9.33333	91.3917	23.9825
9.34667	89.6542	26.1054
9.36	87.7407	28.4483
9.37333	85.7007	31.0409
9.38667	83.4862	33.8773
9.4	81.1455	36.9492
9.41333	78.6979	40.2449
9.42667	76.1743	43.7553
9.44	73.5577	47.449
9.45333	70.8983	51.3235
9.46667	68.1613	55.3283
9.48	65.4143	59.4426
9.49333	62.6396	63.6274
9.50667	59.8808	67.7872
9.52	57.1478	71.8863
9.53333	54.4656	75.9097
9.54667	51.7971	79.8047
9.56	49.1808	83.4916
9.57333	46.6507	86.9235
9.58667	44.1735	90.0376
9.6	41.7975	92.7607
9.61333	39.4946	95.0895
9.62667	37.2735	97.0025
9.64	35.1554	98.4718
9.65333	33.1345	99.504
9.66667	31.2043	99.9953
9.68	29.3841	100
9.69333	27.6495	99.5407
9.70667	26.016	98.5741
9.72	24.4872	97.2121
9.73333	23.0357	95.4094
9.74667	21.6667	93.2455
9.76	20.3946	90.7099
9.77333	19.2219	87.8471
9.78667	18.1094	84.7527
9.8	17.0727	81.4812
9.81333	16.1003	78.0459
9.82667	15.21	74.4881
9.84	14.37	70.8476
9.85333	13.5801	67.1775
9.86667	12.848	63.4958
9.88	12.1706	59.8518
9.89333	11.5519	56.2725
9.90667	10.9741	52.7582
9.92	10.439	49.3707
9.93333	9.93255	46.1022
9.94667	9.46057	42.9845
9.96	9.01524	40.0095
9.97333	8.59865	37.1784
9.98667	8.2169	34.5183
10	7.85997	32.0184
10.0133	7.52739	29.6822
10.0267	7.21466	27.4885
10.04	6.92697	25.4582
10.0533	6.65751	23.575
10.0667	6.41367	21.8272
10.08	6.20422	20.2157
10.0933	6.02362	18.7163
10.1067	5.8796	17.3377
10.12	5.7709	16.0596
10.1333	5.69531	14.8889
10.1467	5.65388	13.8113
10.16	5.66888	12.8246
10.1733	5.73697	11.9185
10.1867	5.86564	11.0794
10.2	6.03897	10.3011
10.2133	6.26031	9.58669
10.2267	6.52099	8.9359
10.24	6.83453	8.34777
10.2533	7.18073	7.79957
10.2667	7.55682	7.29654
10.28	7.95633	6.83855
10.2933	8.35758	6.41973
10.3067	8.7542	6.04186
10.32	9.1431	5.70891
10.3333	9.5163	5.42183
10.3467	9.85477	5.1595
10.36	10.1333	4.93634
10.3733	10.3668	4.74087
10.3867	10.5359	4.57538
10.4	10.6561	4.44371
10.4133	10.7147	4.34106
10.4267	10.707	4.25557
10.44	10.6262	4.18884
10.4533	10.4967	4.13934
10.4667	10.3285	4.09526
10.48	10.0943	4.05838
10.4933	9.82684	4.03771
10.5067	9.50765	4.00569
10.52	9.16087	3.97647
10.5333	8.79379	3.94502
10.5467	8.41008	3.90342
10.56	8.00976	3.84817
10.5733	7.60529	3.79458
10.5867	7.20416	3.73124
10.6	6.79818	3.65079
10.6133	6.39821	3.56211
10.6267	6.00827	3.46387
10.64	5.64303	3.35669
10.6533	5.27791	3.23337
10.6667	4.93737	3.10916
10.68	4.61229	2.98004
10.6933	4.30313	2.83292
10.7067	4.00886	2.69327
10.72	3.73756	2.54756
10.7333	3.47837	2.40275
10.7467	3.23499	2.25461
10.76	3.01054	2.10756
10.7733	2.79451	1.96415
10.7867	2.59637	1.83063
10.8	2.41531	1.69691
10.8133	2.23852	1.56358
10.8267	2.06934	1.43484
10.84	1.91609	1.31579
10.8533	1.77323	1.20351
10.8667	1.63417	1.10054
10.88	1.51485	0.998471
10.8933	1.41214	0.900672
10.9067	1.30898	0.816206
10.92	1.20973	0.733399
10.9333	1.12791	0.654738
10.9467	1.04644	0.5815
10.96	0.967625	0.51209
10.9733	0.891115	0.44772
10.9867	0.821644	0.384626
11	0.766253	0.325934
11.0133	0.707745	0.274769
11.0267	0.647968	0.227496
11.04	0.598	0.187241
11.0533	0.555879	0.148389
11.0667	0.516643	0.114131
11.08	0.476369	0.0776397
11.0933	0.441057	0.041914
11.1067	0.410476	0.00778311
11.12	0.382203	-0.0205423
11.1333	0.353353	-0.0491867
11.1467	0.336505	-0.0752793
11.16	0.315733	-0.0962681
11.1733	0.292884	-0.118533
11.1867	0.280536	-0.139777
11.2	0.285037	-0.159235
11.2133	0.379664	-0.173653
11.2267	0.52299	-0.193557
11.24	0.668394	-0.209506
11.2533	0.66597	-0.226221
11.2667	0.551033	-0.241149
11.28	0.448212	-0.252951
11.2933	0.390396	-0.264307
11.3067	0.353353	-0.275343
11.32	0.343544	-0.286827
11.3333	0.34516	-0.297353
11.3467	0.359123	-0.307241
11.36	0.381049	-0.314833
11.3733	0.414284	-0.318342
11.3867	0.456174	-0.324147
11.4	0.507873	-0.331739
11.4133	0.555187	-0.341627
11.4267	0.61381	-0.348773
11.44	0.667586	-0.351452
11.4533	0.734287	-0.352218
11.4667	0.802373	-0.354769
11.48	0.871382	-0.358087
11.4933	0.949622	-0.362297
11.5067	1.0431	-0.368932
11.52	1.13922	-0.372505
11.5333	1.24262	-0.376396
11.5467	1.34071	-0.379714
11.56	1.44226	-0.382967
11.5733	1.54739	-0.383733
11.5867	1.65448	-0.387624
11.6	1.75823	-0.392664
11.6133	1.86047	-0.392728
11.6267	1.97887	-0.389793
11.64	2.08504	-0.388836
11.6533	2.1852	-0.387943
11.6667	2.2706	-0.387624
11.68	2.35577	-0.390176
11.6933	2.43608	-0.389347
11.7067	2.50209	-0.389028
11.72	2.56314	-0.386157
11.7333	2.60964	-0.385009
11.7467	2.65546	-0.3852
11.76	2.68442	-0.382903
11.7733	2.694	-0.378183
11.7867	2.69608	-0.369761
11.8	2.68061	-0.370336
11.8133	2.66227	-0.367018
11.8267	2.63388	-0.368294
11.84	2.60584	-0.366444
11.8533	2.56314	-0.362489
11.8667	2.49967	-0.356492
11.88	2.42558	-0.348326
11.8933	2.48109	-0.342329
11.9067	2.42731	-0.341308
11.92	2.26945	-0.337927
11.9333	2.13708	-0.333908
11.9467	2.02157	-0.330591
11.96	1.91032	-0.327401
11.9733	1.80473	-0.328039
11.9867	1.69937	-0.324339
12	1.60532	-0.321596
12.0133	1.49754	-0.321085
12.0267	1.4043	-0.320192
12.04	1.31613	-0.316109
12.0533	1.22843	-0.317194
12.0667	1.14569	-0.32083
12.08	1.06306	-0.321914
12.0933	0.986666	-0.327848
12.1067	0.908309	-0.329634
12.12	0.836531	-0.327018
12.1333	0.762098	-0.329634
12.1467	0.685588	-0.331165
12.16	0.626158	-0.332249
12.1733	0.573997	-0.335375
12.1867	0.515028	-0.339139
12.2	0.467022	-0.340862
12.2133	0.41313	-0.341181
12.2267	0.367894	-0.350814
12.24	0.327042	-0.353047
12.2533	0.296807	-0.353685
12.2667	0.255148	-0.35847
12.28	0.217066	-0.364275
12.2933	0.180023	-0.364785
12.3067	0.149558	-0.370846
12.32	0.123939	-0.378502
12.3333	0.088973	-0.384371
12.3467	0.0652007	-0.38201
12.36	0.0363508	-0.389155
12.3733	0.00265419	-0.394195
12.3867	-0.0154635	-0.398406
12.4	-0.0334659	-0.405742
12.4133	-0.0564303	-0.412186
12.4267	-0.0753559	-0.412696
12.44	-0.08955	-0.417672
12.4533	-0.108822	-0.417927
12.4667	-0.123593	-0.421181
12.48	-0.131786	-0.422202
12.4933	-0.13721	-0.427242
12.5067	-0.147827	-0.434642
12.52	-0.159367	-0.435216
12.5333	-0.172291	-0.43662
12.5467	-0.186024	-0.438151
12.56	-0.202295	-0.44166
12.5733	-0.214874	-0.448868
12.5867	-0.219951	-0.447912
12.6	-0.22376	-0.448805
12.6133	-0.22676	-0.450527
12.6267	-0.228029	-0.44957
12.64	-0.232184	-0.450846
12.6533	-0.241762	-0.457353
12.6667	-0.251455	-0.459331
12.68	-0.25711	-0.457481
12.6933	-0.269342	-0.463797
12.7067	-0.282152	-0.467306
12.72	-0.290461	-0.465073
12.7333	-0.294499	-0.464052
12.7467	-0.292307	-0.46418
12.76	-0.294846	-0.464435
12.7733	-0.29623	-0.462776
12.7867	-0.298423	-0.464754
12.8	-0.303039	-0.466093
12.8133	-0.298538	-0.465583
12.8267	-0.298192	-0.462585
12.84	-0.303962	-0.463095
12.8533	-0.314694	-0.465009
12.8667	-0.312617	-0.464052
12.88	-0.319772	-0.461755
12.8933	-0.318503	-0.463542
12.9067	-0.315156	-0.463478
12.92	-0.31331	-0.464052
12.9333	-0.309386	-0.463286
12.9467	-0.305232	-0.459203
12.96	-0.310194	-0.460097
12.9733	-0.311002	-0.464307
12.9867	-0.316425	-0.465455
13	-0.320464	-0.464754
13.0133	-0.321157	-0.465583
13.0267	-0.324388	-0.46603
13.04	-0.331543	-0.464562
13.0533	-0.323811	-0.464754
13.0667	-0.322657	-0.462585
13.08	-0.324157	-0.458757
13.0933	-0.325888	-0.461117
13.1067	-0.327735	-0.461947
13.12	-0.324042	-0.461436
13.1333	-0.325311	-0.462393
13.1467	-0.326581	-0.470623
13.16	-0.323696	-0.471325
13.1733	-0.321618	-0.46788
13.1867	-0.32208	-0.465519
13.2	-0.324965	-0.465774
13.2133	-0.321734	-0.466987
13.2267	-0.312502	-0.464498
13.24	-0.320234	-0.462329
13.2533	-0.325542	-0.462457
13.2667	-0.326119	-0.459076
13.28	-0.330735	-0.458629
13.2933	-0.329466	-0.456269
13.3067	-0.327388	-0.458693
13.32	-0.322657	-0.458183
13.3333	-0.318849	-0.457417
13.3467	-0.319657	-0.461181
13.36	-0.321157	-0.460416
13.3733	-0.325196	-0.462904
13.3867	-0.32635	-0.465966
13.4	-0.322195	-0.46654
13.4133	-0.327388	-0.466604
13.4267	-0.33085	-0.464817
13.44	-0.331427	-0.461628
13.4533	-0.331081	-0.461819
13.4667	-0.333505	-0.461691
13.48	-0.331197	-0.460862
13.4933	-0.331312	-0.45729
13.5067	-0.334312	-0.455695
13.52	-0.340082	-0.457034
13.5333	-0.343083	-0.460862
13.5467	-0.347006	-0.456077
13.56	-0.348853	-0.458693
13.5733	-0.341813	-0.458948
13.5867	-0.344121	-0.455886
13.6	-0.346429	-0.456588
13.6133	-0.34389	-0.463286
13.6267	-0.346198	-0.463542
13.64	-0.34943	-0.461755
13.6533	-0.34089	-0.457991
13.6667	-0.33212	-0.454993
13.68	-0.33662	-0.455631
13.6933	-0.335351	-0.455376
13.7067	-0.33212	-0.455886
13.72	-0.331427	-0.457034
13.7333	-0.334312	-0.45646
13.7467	-0.336159	-0.455376
13.76	-0.341005	-0.455376
13.7733	-0.338697	-0.453462
13.7867	-0.334312	-0.455822
13.8	-0.331312	-0.458757
13.8133	-0.328889	-0.457864
13.8267	-0.330504	-0.455057
13.84	-0.328889	-0.452377
13.8533	-0.336851	-0.450974
13.8667	-0.337774	-0.450782
13.88	-0.335466	-0.451676
13.8933	-0.329466	-0.45142
13.9067	-0.321272	-0.452888
13.92	-0.318733	-0.452951
13.9333	-0.315041	-0.44906
13.9467	-0.315271	-0.448677
13.96	-0.324157	-0.447018
13.9733	-0.330158	-0.443956
13.9867	-0.333158	-0.445934
14	-0.326004	-0.44587
14.0133	-0.32058	-0.440639
14.0267	-0.317349	-0.440894
14.04	-0.311925	-0.443318
14.0533	-0.305116	-0.443254
14.0667	-0.304424	-0.441979
14.08	-0.300962	-0.435535
14.0933	-0.295769	-0.434387
14.1067	-0.296923	-0.429092
14.12	-0.291153	-0.429092
14.1333	-0.291961	-0.430304
14.1467	-0.297384	-0.433047
14.16	-0.288499	-0.433749
14.1733	-0.28019	-0.433238
14.1867	-0.276036	-0.429666
14.2	-0.276613	-0.427943
14.2133	-0.282498	-0.426093
14.2267	-0.280075	-0.418055
14.24	-0.278459	-0.412569
14.2533	-0.275228	-0.411994
14.2667	-0.277997	-0.410718
14.28	-0.267958	-0.412951
14.2933	-0.260457	-0.410846
14.3067	-0.258379	-0.403191
14.32	-0.253302	-0.400065
14.3333	-0.241416	-0.393175
14.3467	-0.225952	-0.38705
14.36	-0.216489	-0.383286
14.3733	-0.207142	-0.380033
14.3867	-0.190294	-0.37225
14.4	-0.17033	-0.364849
14.4133	-0.146096	-0.350942
14.4267	-0.113553	-0.334482
14.44	-0.0746635	-0.316173
14.4533	-0.0386588	-0.30016
14.4667	-0.00773177	-0.280447
14.48	0.038428	-0.260798
14.4933	0.0833184	-0.237704
14.5067	0.13144	-0.213844
14.52	0.186024	-0.190303
14.5333	0.243724	-0.162871
14.5467	0.309963	-0.137225
14.56	0.370779	-0.111324
14.5733	0.425824	-0.0820416
14.5867	0.496449	-0.0482936
14.6	0.565919	-0.016587
14.6133	0.623503	0.00835727
14.6267	0.682819	0.0286444
14.64	0.743057	0.0468262
14.6533	0.795679	0.0644339
14.6667	0.844147	0.0788518
14.68	0.896885	0.0933335
14.6933	0.93739	0.102584
14.7067	0.978588	0.108389
14.72	1.01148	0.118661
14.7333	1.0349	0.121531
14.7467	1.06018	0.120893
14.76	1.08441	0.122105
14.7733	1.08568	0.11445
14.7867	1.09329	0.108453
14.8	1.10541	0.0963957
14.8133	1.10472	0.0840831
14.8267	1.10022	0.0717705
14.84	1.08856	0.0563318
14.8533	1.09156	0.0455503
14.8667	1.08741	0.0355982
14.88	1.06941	0.0208613
14.8933	1.0446	0.00427433
14.9067	1.02013	-0.00708135
14.92	0.998206	-0.0222648
14.9333	0.976164	-0.0380224
14.9467	0.939352	-0.0439554
14.96	0.903116	-0.0583733
14.9733	0.869189	-0.0718981
14.9867	0.843916	-0.0888678
15	0.820375	-0.0991389
15.0133	0.792679	-0.111579
15.0267	0.760598	-0.130335
15.04	0.727825	-0.146476
15.0533	0.698051	-0.159235
15.0667	0.67878	-0.170399
15.08	0.661239	-0.180734
15.0933	0.640006	-0.191579
15.1067	0.622926	-0.202999
15.12	0.592923	-0.219522
15.1333	0.572497	-0.231771
15.1467	0.547801	-0.241532
15.16	0.521606	-0.249315
15.1733	0.501988	-0.256013
15.1867	0.485024	-0.266859
15.2	0.464829	-0.278342
15.2133	0.447981	-0.286891
15.2267	0.433325	-0.297353
15.24	0.423978	-0.303924
15.2533	0.415323	-0.315152
15.2667	0.420516	-0.327656
15.28	0.406668	-0.333206
15.2933	0.377587	-0.342903
15.3067	0.3552	-0.352281
15.32	0.325311	-0.360001
15.3333	0.310309	-0.369315
15.3467	0.290922	-0.37327
15.36	0.263803	-0.378502
15.3733	0.250301	-0.384116
15.3867	0.231722	-0.387305
15.4	0.214297	-0.39528
15.4133	0.207488	-0.396747
15.4267	0.194794	-0.402297
15.44	0.182331	-0.4104
15.4533	0.166291	-0.413908
15.4667	0.150943	-0.414163
15.48	0.138595	-0.413908
15.4933	0.126709	-0.419331
15.5067	0.11263	-0.422202
15.52	0.0955508	-0.426986
15.5333	0.0833184	-0.4289
15.5467	0.0763945	-0.425136
15.56	0.0573535	-0.429411
15.5733	0.040736	-0.429283
15.5867	0.0301193	-0.428773
15.6	0.0231953	-0.431197
15.6133	0.0113091	-0.43477
15.6267	-0.00403898	-0.436747
15.64	-0.0196179	-0.436683
15.6533	-0.0334659	-0.434578
15.6667	-0.0469676	-0.436237
15.68	-0.0480062	-0.43764
15.6933	-0.0538916	-0.440766
15.7067	-0.0633543	-0.44217
15.72	-0.0783562	-0.440639
15.7333	-0.0904732	-0.442616
15.7467	-0.090127	-0.445296
15.76	-0.0990128	-0.441596
15.7733	-0.113091	-0.441149
15.7867	-0.12867	-0.44083
15.8	-0.13444	-0.438151
15.8133	-0.138133	-0.438023
15.8267	-0.142057	-0.440958
15.84	-0.151173	-0.441468
15.8533	-0.157289	-0.437959
15.8667	-0.159597	-0.43713
15.88	-0.166291	-0.436811
15.8933	-0.174484	-0.43713
15.9067	-0.185562	-0.442553
15.92	-0.193525	-0.441213
15.9333	-0.206334	-0.44351
15.9467	-0.209219	-0.44351
15.96	-0.215912	-0.439809
15.9733	-0.220875	-0.438597
15.9867	-0.238069	-0.436173
16	-0.243031	-0.432345
16.0133	-0.245801	-0.432664
16.0267	-0.250071	-0.437002
16.04	-0.254456	-0.439235
16.0533	-0.256418	-0.43847
16.0667	-0.260803	-0.436237
16.08	-0.268304	-0.436492
16.0933	-0.273612	-0.438789
16.1067	-0.274074	-0.441022
16.12	-0.273497	-0.439044
16.1333	-0.265303	-0.436109
16.1467	-0.27292	-0.433302
16.16	-0.286306	-0.437321
16.1733	-0.290345	-0.43394
16.1867	-0.284806	-0.435152
16.2	-0.285729	-0.433175
16.2133	-0.28596	-0.433047
16.2267	-0.283537	-0.435535
16.24	-0.282844	-0.434132
16.2533	-0.282036	-0.437449
16.2667	-0.286191	-0.437832
16.28	-0.285152	-0.440575
16.2933	-0.286537	-0.442872
16.3067	-0.283767	-0.440256
16.32	-0.280536	-0.43949
16.3333	-0.282844	-0.439363
16.3467	-0.286422	-0.43949
16.36	-0.291845	-0.439682
16.3733	-0.294384	-0.438916
16.3867	-0.293922	-0.437704
16.4	-0.287576	-0.435599
16.4133	-0.285152	-0.440384
16.4267	-0.292768	-0.439554
16.44	-0.29023	-0.438023
16.4533	-0.286652	-0.439299
16.4667	-0.278805	-0.440128
16.48	-0.282844	-0.438342
16.4933	-0.283075	-0.439427
16.5067	-0.283883	-0.434578
16.52	-0.284229	-0.43662
16.5333	-0.28746	-0.435535
16.5467	-0.286537	-0.432026
16.56	-0.284806	-0.43477
16.5733	-0.277536	-0.434068
16.5867	-0.278921	-0.432218
16.6	-0.280767	-0.432728
16.6133	-0.278344	-0.431963
16.6267	-0.274766	-0.430878
16.64	-0.279036	-0.43477
16.6533	-0.278805	-0.43579
16.6667	-0.277997	-0.431452
16.68	-0.275112	-0.429857
16.6933	-0.269342	-0.431069
16.7067	-0.273728	-0.43075
16.72	-0.275805	-0.431707
16.7333	-0.280536	-0.433685
16.7467	-0.282498	-0.429985
16.76	-0.286075	-0.432792
16.7733	-0.279959	-0.433813
16.7867	-0.283306	-0.430878
16.8	-0.278805	-0.428518
16.8133	-0.241531	-0.430495
16.8267	-0.245916	-0.43477
16.84	-0.257456	-0.436683
16.8533	-0.258726	-0.43528
16.8667	-0.263226	-0.434132
16.88	-0.269342	-0.434387
16.8933	-0.274766	-0.432983
16.9067	-0.270035	-0.431197
16.92	-0.269342	-0.428135
16.9333	-0.25988	-0.432282
16.9467	-0.263688	-0.43394
16.96	-0.269919	-0.434004
16.9733	-0.275574	-0.432154
16.9867	-0.276843	-0.429602
17	-0.282152	-0.427369
17.0133	-0.276036	-0.427433
17.0267	-0.273151	-0.428581
17.04	-0.272689	-0.428007
17.0533	-0.276036	-0.428518
17.0667	-0.270843	-0.43075
17.08	-0.268881	-0.432728
17.0933	-0.27292	-0.43343
17.1067	-0.282383	-0.43579
17.12	-0.284806	-0.436875
17.1333	-0.279382	-0.432282
17.1467	-0.280536	-0.429921
17.16	-0.282729	-0.431197
17.1733	-0.283767	-0.429028
17.1867	-0.287576	-0.432154
17.2	-0.288845	-0.431325
17.2133	-0.284691	-0.433621
17.2267	-0.282498	-0.433813
17.24	-0.286537	-0.435216
17.2533	-0.277305	-0.43024
17.2667	-0.267727	-0.428709
17.28	-0.267842	-0.431197
17.2933	-0.270612	-0.432728
17.3067	-0.263919	-0.433238
17.32	-0.26438	-0.429538
17.3333	-0.270266	-0.429602
17.3467	-0.271189	-0.432983
17.36	-0.264957	-0.4289
17.3733	-0.268304	-0.432282
17.3867	-0.275574	-0.435727
17.4	-0.271073	-0.43394
17.4133	-0.269573	-0.431963
17.4267	-0.273958	-0.432345
17.44	-0.273728	-0.431963
17.4533	-0.275574	-0.431261
17.4667	-0.276613	-0.431261
17.48	-0.277305	-0.432026
17.4933	-0.270266	-0.434004
17.5067	-0.264726	-0.432856
17.52	-0.266573	-0.430049
17.5333	-0.266688	-0.427943
17.5467	-0.26011	-0.42603
17.56	-0.263342	-0.428262
17.5733	-0.260803	-0.429283
17.5867	-0.259649	-0.427369
17.6	-0.265188	-0.430368
17.6133	-0.258841	-0.428645
17.6267	-0.249609	-0.430112
17.64	-0.253186	-0.431452
17.6533	-0.236684	-0.431133
17.6667	-0.226068	-0.433111
17.68	-0.238992	-0.431835
17.6933	-0.231491	-0.428135
17.7067	-0.237377	-0.427943
17.72	-0.247763	-0.430431
17.7333	-0.24984	-0.426349
17.7467	-0.248801	-0.426349
17.76	-0.253071	-0.425455
17.7733	-0.25411	-0.424052
17.7867	-0.255033	-0.428071
17.8	-0.261264	-0.427943
17.8133	-0.265534	-0.428518
17.8267	-0.262765	-0.429028
17.84	-0.263111	-0.431133
17.8533	-0.262072	-0.431261
17.8667	-0.259995	-0.430049
17.88	-0.255379	-0.427561
17.8933	-0.253071	-0.426476
17.9067	-0.252263	-0.428135
17.92	-0.25711	-0.428326
17.9333	-0.260457	-0.428454
17.9467	-0.263111	-0.427497
17.96	-0.257225	-0.426859
17.9733	-0.259187	-0.423605
17.9867	-0.25711	-0.426986
18	-0.249609	-0.429092
18.0133	-0.253186	-0.426221
18.0267	-0.25411	-0.429347
18.04	-0.256418	-0.428326
18.0533	-0.250071	-0.431069
18.0667	-0.252148	-0.429793
18.08	-0.254456	-0.427114
18.0933	-0.25411	-0.42469
18.1067	-0.252379	-0.422266
18.12	-0.246839	-0.421947
18.1333	-0.24707	-0.421947
18.1467	-0.252148	-0.424754
18.16	-0.255033	-0.427497
18.1733	-0.253994	-0.428135
18.1867	-0.25134	-0.426604
18.2	-0.252032	-0.426795
18.2133	-0.253302	-0.427369
18.2267	-0.248917	-0.428709
18.24	-0.258033	-0.428837
18.2533	-0.260918	-0.419778
18.2667	-0.259072	-0.418119
18.28	-0.258956	-0.416014
18.2933	-0.265073	-0.416907
18.3067	-0.260226	-0.422074
18.32	-0.254225	-0.419395
18.3333	-0.246839	-0.424243
18.3467	-0.24857	-0.423159
18.36	-0.247647	-0.41965
18.3733	-0.241993	-0.42284
18.3867	-0.242801	-0.422393
18.4	-0.244647	-0.420926
18.4133	-0.249609	-0.418884
18.4267	-0.256764	-0.418693
18.44	-0.248455	-0.418502
18.4533	-0.250186	-0.419586
18.4667	-0.243839	-0.420224
18.48	-0.249955	-0.422585
18.4933	-0.253417	-0.422329
18.5067	-0.251686	-0.421372
18.52	-0.259995	-0.423031
18.5333	-0.259303	-0.420671
18.5467	-0.25411	-0.424116
18.56	-0.249494	-0.423286
18.5733	-0.249263	-0.422776
18.5867	-0.246955	-0.422074
18.6	-0.241531	-0.416396
18.6133	-0.240262	-0.413844
18.6267	-0.238762	-0.417927
18.64	-0.237723	-0.418502
18.6533	-0.241993	-0.414036
18.6667	-0.245801	-0.412696
18.68	-0.238069	-0.415758
18.6933	-0.240608	-0.418502
18.7067	-0.244762	-0.419076
18.72	-0.239916	-0.421053
18.7333	-0.237146	-0.419841
18.7467	-0.235761	-0.41646
18.76	-0.2353	-0.416524
18.7733	-0.239569	-0.420543
18.7867	-0.240377	-0.423286
18.8	-0.230684	-0.419395
18.8133	-0.236915	-0.415503
18.8267	-0.239569	-0.418119
18.84	-0.237954	-0.420288
18.8533	-0.238415	-0.419267
18.8667	-0.243608	-0.420734
18.88	-0.240493	-0.421436
18.8933	-0.2383	-0.420734
18.9067	-0.231722	-0.420096
18.92	-0.2383	-0.41831
18.9333	-0.241993	-0.4178
18.9467	-0.242339	-0.417353
18.96	-0.243493	-0.414482
18.9733	-0.243493	-0.414993
18.9867	-0.238762	-0.415822
19	-0.241762	-0.417353
19.0133	-0.249609	-0.414355
19.0267	-0.251686	-0.41595
19.04	-0.248801	-0.418757
19.0533	-0.240608	-0.416843
19.0667	-0.239223	-0.419331
19.08	-0.242339	-0.419395
19.0933	-0.246609	-0.4215
19.1067	-0.244416	-0.422138
19.12	-0.240146	-0.41831
19.1333	-0.236569	-0.419778
19.1467	-0.234376	-0.417481
19.16	-0.229876	-0.418629
19.1733	-0.229299	-0.41965
19.1867	-0.23403	-0.416269
19.2	-0.237146	-0.417864
19.2133	-0.24407	-0.418246
19.2267	-0.243493	-0.418119
19.24	-0.242916	-0.418884
19.2533	-0.240723	-0.422074
19.2667	-0.235646	-0.418948
19.28	-0.234838	-0.418246
19.2933	-0.230914	-0.417162
19.3067	-0.22976	-0.416269
19.32	-0.230453	-0.41697
19.3333	-0.223875	-0.417736
19.3467	-0.228491	-0.41276
19.36	-0.234838	-0.416715
19.3733	-0.237954	-0.420862
19.3867	-0.236338	-0.420543
19.4	-0.236454	-0.419905
19.4133	-0.230107	-0.416141
19.4267	-0.231376	-0.414801
19.44	-0.233684	-0.414674
19.4533	-0.229991	-0.414993
19.4667	-0.227106	-0.415695
19.48	-0.239339	-0.414036
19.4933	-0.237608	-0.414419
19.5067	-0.229414	-0.414227
19.52	-0.227683	-0.414865
19.5333	-0.237492	-0.41276
19.5467	-0.238415	-0.417417
19.56	-0.225375	-0.416205
19.5733	-0.220298	-0.416333
19.5867	-0.215105	-0.415057
19.6	-0.223875	-0.413908
19.6133	-0.227683	-0.415567
19.6267	-0.231838	-0.414227
19.64	-0.228491	-0.412186
19.6533	-0.229876	-0.412122
19.6667	-0.22953	-0.413207
19.68	-0.220298	-0.415439
19.6933	-0.22399	-0.417736
19.7067	-0.225721	-0.418757
19.72	-0.22953	-0.420224
19.7333	-0.231607	-0.418055
19.7467	-0.231953	-0.416715
19.76	-0.239454	-0.414865
19.7733	-0.234838	-0.418629
19.7867	-0.226298	-0.416205
19.8	-0.222259	-0.415567
19.8133	-0.221682	-0.415695
19.8267	-0.232645	-0.416652
19.84	-0.231838	-0.415439
19.8533	-0.22976	-0.413398
19.8667	-0.232068	-0.412696
19.88	-0.237031	-0.411229
19.8933	-0.234723	-0.411931
19.9067	-0.227337	-0.411803
19.92	-0.232415	-0.411675
19.9333	-0.233569	-0.410974
19.9467	-0.229991	-0.415695
19.96	-0.236338	-0.413972
19.9733	-0.22826	-0.413653
19.9867	-0.219836	-0.416524
20	-0.221798	-0.41697

## Sheet: Supplementary Fig. 2c
Supplementary Fig. 2c
VMATdop			VMATdop + Fab			VMATtet			VMATtet + Fab
X/ml	mAU	Y/UV(%)	X/ml	mAU	Y/UV(%)	X/ml	mAU	Y/UV(%)	X/ml	mAU	Y/UV(%)
0	0.314949	0.155635	0	0.091026	0.0244229	0.001	-0.011023	-0.00642841	0.001	0.0634756	0.0384215
0.001	0.331043	0.163588	0.001	0.0999887	0.0268277	0.002	-0.00783282	-0.00456794	0.002	0.0647148	0.0391715
0.002	0.338031	0.167041	0.002	0.103867	0.0278681	0.003	-0.00547753	-0.00319438	0.003	0.0660219	0.0399627
0.004	0.340134	0.168081	0.004	0.10762	0.0288752	0.004	-0.00295189	-0.00172148	0.004	0.0654722	0.03963
0.005	0.340637	0.168329	0.005	0.110278	0.0295884	0.005	-0.00120057	-0.000700148	0.005	0.0659342	0.0399096
0.006	0.342204	0.169104	0.006	0.111617	0.0299476	0.006	0.000975648	0.000568977	0.006	0.0660667	0.0399898
0.007	0.343968	0.169975	0.007	0.112221	0.0301098	0.008	0.00257283	0.00150042	0.008	0.0665915	0.0403075
0.008	0.345644	0.170803	0.008	0.114136	0.0306234	0.009	0.00317206	0.00184988	0.009	0.0663926	0.0401871
0.009	0.346868	0.171408	0.009	0.115333	0.0309446	0.01	0.00472117	0.00275328	0.01	0.0668192	0.0404453
0.01	0.348979	0.172451	0.011	0.117449	0.0315124	0.011	0.00618949	0.00360958	0.011	0.0677347	0.0409995
0.012	0.350991	0.173446	0.012	0.119641	0.0321005	0.012	0.00775673	0.00452356	0.012	0.068301	0.0413423
0.013	0.352644	0.174262	0.013	0.120301	0.0322775	0.013	0.00786313	0.00458562	0.013	0.0681855	0.0412724
0.014	0.354297	0.175079	0.014	0.121112	0.0324952	0.015	0.00908733	0.00529954	0.015	0.0685237	0.041477
0.015	0.355677	0.175761	0.015	0.121228	0.0325263	0.016	0.00951466	0.00554875	0.016	0.0694224	0.042021
0.016	0.355725	0.175785	0.016	0.123144	0.0330404	0.017	0.0111935	0.00652782	0.017	0.0701113	0.042438
0.017	0.356293	0.176066	0.017	0.123638	0.0331729	0.018	0.0121437	0.00708193	0.018	0.0714541	0.0432508
0.019	0.35691	0.176371	0.019	0.124069	0.0332887	0.019	0.0132944	0.007753	0.019	0.0702745	0.0425368
0.02	0.357698	0.17676	0.02	0.125233	0.0336008	0.02	0.0157093	0.00916136	0.02	0.0704285	0.04263
0.021	0.358652	0.177231	0.021	0.126019	0.0338117	0.022	0.0179026	0.0104404	0.022	0.0692496	0.0419165
0.022	0.359878	0.177838	0.022	0.127141	0.0341129	0.023	0.017746	0.0103491	0.023	0.0699678	0.0423511
0.023	0.361289	0.178534	0.023	0.128162	0.0343868	0.024	0.018884	0.0110128	0.024	0.0704037	0.042615
0.024	0.362287	0.179028	0.024	0.129629	0.0347804	0.025	0.0201186	0.0117327	0.025	0.0697664	0.0422293
0.026	0.363445	0.1796	0.026	0.131083	0.0351705	0.026	0.0216414	0.0126208	0.026	0.0702459	0.0425195
0.027	0.36449	0.180116	0.027	0.131546	0.0352947	0.027	0.0227925	0.0132921	0.027	0.070794	0.0428513
0.028	0.365297	0.180515	0.028	0.132679	0.0355987	0.029	0.0248931	0.0145171	0.029	0.0711018	0.0430376
0.029	0.366086	0.180905	0.029	0.133615	0.0358499	0.03	0.0268801	0.0156759	0.03	0.0726692	0.0439863
0.03	0.366706	0.181211	0.03	0.134625	0.0361209	0.031	0.0277882	0.0162055	0.031	0.0735038	0.0444915
0.031	0.367488	0.181598	0.031	0.134438	0.0360706	0.032	0.0276956	0.0161515	0.032	0.0736353	0.0445711
0.033	0.367899	0.181801	0.033	0.135222	0.036281	0.033	0.0286353	0.0166995	0.033	0.0731752	0.0442926
0.034	0.367234	0.181472	0.034	0.135167	0.0362663	0.034	0.0293946	0.0171423	0.034	0.0737553	0.0446437
0.035	0.366711	0.181214	0.035	0.135213	0.0362785	0.036	0.0301456	0.0175803	0.036	0.074528	0.0451114
0.036	0.36643	0.181075	0.036	0.135148	0.036261	0.037	0.0310307	0.0180965	0.037	0.0753806	0.0456275
0.037	0.365943	0.180834	0.037	0.135362	0.0363187	0.038	0.0320114	0.0186684	0.038	0.0755414	0.0457249
0.038	0.365599	0.180665	0.038	0.13635	0.0365836	0.039	0.0332036	0.0193637	0.039	0.0754521	0.0456708
0.04	0.365843	0.180785	0.04	0.137698	0.0369452	0.04	0.0343992	0.0200609	0.04	0.0762253	0.0461388
0.041	0.366568	0.181143	0.041	0.138402	0.0371341	0.041	0.0342221	0.0199576	0.041	0.0763192	0.0461956
0.042	0.367117	0.181414	0.042	0.138345	0.0371188	0.042	0.034243	0.0199698	0.042	0.0766139	0.046374
0.043	0.367141	0.181427	0.043	0.137618	0.0369238	0.044	0.0346766	0.0202227	0.044	0.0766541	0.0463983
0.044	0.367141	0.181426	0.044	0.136832	0.0367129	0.045	0.0344536	0.0200926	0.045	0.0773033	0.0467913
0.045	0.367269	0.18149	0.045	0.137007	0.0367598	0.046	0.0359657	0.0209744	0.046	0.0774772	0.0468966
0.046	0.367796	0.18175	0.047	0.137347	0.0368513	0.047	0.0374222	0.0218238	0.047	0.0776647	0.0470101
0.048	0.368974	0.182332	0.048	0.136526	0.0366308	0.048	0.0374649	0.0218487	0.048	0.0769128	0.0465549
0.049	0.369609	0.182646	0.049	0.136119	0.0365217	0.049	0.0372953	0.0217499	0.049	0.0767586	0.0464616
0.05	0.369808	0.182745	0.05	0.136084	0.0365124	0.051	0.0373025	0.0217541	0.051	0.0764643	0.0462835
0.051	0.370154	0.182916	0.051	0.137258	0.0368272	0.052	0.0373399	0.0217759	0.052	0.0747915	0.045271
0.052	0.370449	0.183061	0.052	0.138151	0.037067	0.053	0.0377768	0.0220306	0.053	0.0747097	0.0452214
0.053	0.370679	0.183175	0.053	0.138207	0.037082	0.054	0.0380761	0.0222052	0.054	0.0745019	0.0450956
0.055	0.37036	0.183017	0.055	0.138412	0.0371369	0.055	0.0383495	0.0223646	0.055	0.075358	0.0456138
0.056	0.369189	0.182439	0.056	0.138666	0.0372049	0.056	0.0393746	0.0229625	0.056	0.0748398	0.0453002
0.057	0.368564	0.18213	0.057	0.137816	0.036977	0.058	0.0395907	0.0230885	0.058	0.0733607	0.0444049
0.058	0.368959	0.182325	0.058	0.137701	0.036946	0.059	0.0394411	0.0230012	0.059	0.0729468	0.0441543
0.059	0.369426	0.182556	0.059	0.138023	0.0370326	0.06	0.0401351	0.0234059	0.06	0.0735645	0.0445282
0.06	0.370719	0.183195	0.06	0.137677	0.0369397	0.061	0.0400687	0.0233672	0.061	0.0739392	0.044755
0.062	0.372345	0.183998	0.062	0.136981	0.0367531	0.062	0.0406127	0.0236845	0.062	0.074564	0.0451332
0.063	0.372732	0.184189	0.063	0.136825	0.0367111	0.063	0.0413396	0.0241084	0.063	0.0747916	0.045271
0.064	0.37267	0.184159	0.064	0.136976	0.0367517	0.065	0.0413664	0.024124	0.065	0.075431	0.045658
0.065	0.373045	0.184344	0.065	0.136213	0.036547	0.066	0.0419081	0.0244399	0.066	0.0757072	0.0458252
0.066	0.373287	0.184463	0.066	0.135714	0.0364131	0.067	0.0438437	0.0255687	0.067	0.0763796	0.0462322
0.067	0.374172	0.184901	0.067	0.135419	0.0363338	0.068	0.0456855	0.0266428	0.068	0.07618	0.0461114
0.069	0.374852	0.185237	0.069	0.1347	0.036141	0.069	0.0490955	0.0286315	0.069	0.0754698	0.0456815
0.07	0.374119	0.184875	0.07	0.133953	0.0359406	0.07	0.0540731	0.0315343	0.07	0.0753009	0.0455792
0.071	0.373812	0.184723	0.071	0.133714	0.0358765	0.072	0.0624362	0.0364115	0.072	0.0762471	0.046152
0.072	0.373308	0.184474	0.072	0.133655	0.0358607	0.073	0.0704312	0.041074	0.073	0.0764814	0.0462938
0.073	0.372476	0.184063	0.073	0.133865	0.0359169	0.074	0.0788224	0.0459676	0.074	0.0761095	0.0460687
0.074	0.373031	0.184337	0.074	0.134456	0.0360756	0.075	0.0877114	0.0511514	0.075	0.0759953	0.0459996
0.076	0.374175	0.184902	0.076	0.134353	0.0360478	0.076	0.0957531	0.0558412	0.076	0.075489	0.0456931
0.077	0.375263	0.18544	0.077	0.133898	0.0359258	0.077	0.102668	0.0598736	0.077	0.0755586	0.0457353
0.078	0.376032	0.18582	0.078	0.133844	0.0359112	0.079	0.108822	0.0634629	0.079	0.0751345	0.0454785
0.079	0.376762	0.186181	0.079	0.133005	0.0356863	0.08	0.116148	0.0677351	0.08	0.0754306	0.0456578
0.08	0.377802	0.186695	0.08	0.131071	0.0351673	0.081	0.124878	0.072826	0.081	0.0753823	0.0456285
0.081	0.377404	0.186498	0.081	0.129825	0.034833	0.082	0.134123	0.0782179	0.082	0.0752302	0.0455365
0.083	0.377429	0.186511	0.083	0.128903	0.0345856	0.083	0.145944	0.0851113	0.083	0.0764074	0.046249
0.084	0.377323	0.186458	0.084	0.12812	0.0343756	0.084	0.162388	0.0947014	0.084	0.0772115	0.0467357
0.085	0.377221	0.186408	0.085	0.129038	0.0346219	0.086	0.188587	0.10998	0.086	0.0774437	0.0468763
0.086	0.37698	0.186288	0.086	0.130027	0.0348873	0.087	0.222907	0.129994	0.087	0.0774989	0.0469097
0.087	0.37696	0.186278	0.087	0.129265	0.0346826	0.088	0.257833	0.150363	0.088	0.0763754	0.0462296
0.088	0.377067	0.186332	0.088	0.128419	0.0344558	0.089	0.290177	0.169225	0.089	0.0767476	0.0464549
0.089	0.377332	0.186462	0.089	0.128243	0.0344085	0.09	0.317386	0.185093	0.09	0.0776966	0.0470293
0.091	0.37748	0.186535	0.091	0.128156	0.0343852	0.091	0.342493	0.199735	0.091	0.0786305	0.0475946
0.092	0.37816	0.186871	0.092	0.128867	0.034576	0.092	0.367473	0.214303	0.092	0.0786884	0.0476297
0.093	0.379731	0.187648	0.093	0.129177	0.0346592	0.094	0.391395	0.228253	0.094	0.0783631	0.0474328
0.094	0.382681	0.189106	0.094	0.128135	0.0343796	0.095	0.414231	0.241571	0.095	0.0779331	0.0471725
0.095	0.387415	0.191445	0.095	0.128151	0.0343837	0.096	0.433167	0.252614	0.096	0.0774568	0.0468842
0.096	0.393636	0.194519	0.096	0.129076	0.0346319	0.097	0.453076	0.264224	0.097	0.0776815	0.0470202
0.098	0.401578	0.198444	0.098	0.129172	0.0346577	0.098	0.487193	0.284121	0.098	0.0775494	0.0469403
0.099	0.411434	0.203314	0.099	0.129586	0.0347687	0.099	0.536706	0.312996	0.099	0.0768747	0.0465318
0.1	0.422916	0.208988	0.1	0.130707	0.0350696	0.101	0.582608	0.339765	0.101	0.0761364	0.046085
0.101	0.434518	0.214721	0.101	0.132097	0.0354425	0.102	0.614159	0.358165	0.102	0.0754821	0.045689
0.102	0.446442	0.220614	0.102	0.133659	0.0358615	0.103	0.638238	0.372207	0.103	0.075399	0.0456386
0.103	0.45974	0.227185	0.103	0.134795	0.0361665	0.104	0.656264	0.382719	0.104	0.0755013	0.0457006
0.105	0.473085	0.23378	0.105	0.136053	0.0365041	0.105	0.670164	0.390825	0.105	0.0755148	0.0457087
0.106	0.484689	0.239514	0.106	0.137512	0.0368954	0.106	0.684225	0.399026	0.106	0.0761875	0.0461159
0.107	0.495917	0.245062	0.107	0.138466	0.0371515	0.108	0.698315	0.407243	0.108	0.076838	0.0465097
0.108	0.505107	0.249604	0.108	0.138444	0.0371456	0.109	0.710846	0.414551	0.109	0.0775553	0.0469438
0.109	0.514246	0.25412	0.109	0.138413	0.0371372	0.11	0.720747	0.420325	0.11	0.0777394	0.0470553
0.11	0.524052	0.258966	0.11	0.137478	0.0368863	0.111	0.730412	0.425961	0.111	0.0780346	0.047234
0.112	0.533111	0.263442	0.112	0.13686	0.0367205	0.112	0.739707	0.431382	0.112	0.0775796	0.0469586
0.113	0.542388	0.268026	0.113	0.137747	0.0369586	0.113	0.748057	0.436251	0.113	0.0770449	0.0466349
0.114	0.55297	0.273255	0.114	0.138178	0.037074	0.115	0.755671	0.440692	0.115	0.0769213	0.0465601
0.115	0.564002	0.278707	0.115	0.138298	0.0371064	0.116	0.762644	0.444758	0.116	0.0775536	0.0469428
0.116	0.57794	0.285595	0.116	0.139115	0.0373254	0.117	0.769513	0.448764	0.117	0.0781873	0.0473264
0.117	0.594442	0.29375	0.117	0.139052	0.0373086	0.118	0.777018	0.453141	0.118	0.0781137	0.0472819
0.119	0.61201	0.302431	0.119	0.137982	0.0370215	0.119	0.785006	0.457799	0.119	0.078253	0.0473661
0.12	0.627022	0.309849	0.12	0.137265	0.0368293	0.12	0.792721	0.462298	0.12	0.0774944	0.046907
0.121	0.636543	0.314554	0.121	0.137614	0.0369228	0.122	0.798295	0.465549	0.122	0.0767368	0.0464484
0.122	0.645199	0.318831	0.122	0.136868	0.0367226	0.123	0.803306	0.468471	0.123	0.0764067	0.0462486
0.123	0.653263	0.322817	0.123	0.137139	0.0367955	0.124	0.809012	0.471799	0.124	0.0760665	0.0460427
0.124	0.661232	0.326755	0.124	0.138492	0.0371583	0.125	0.814414	0.474949	0.125	0.0755627	0.0457377
0.126	0.667621	0.329912	0.126	0.139091	0.0373192	0.126	0.819317	0.477809	0.126	0.0751231	0.0454717
0.127	0.672956	0.332548	0.127	0.139747	0.0374952	0.127	0.822606	0.479726	0.127	0.0747475	0.0452443
0.128	0.678598	0.335336	0.128	0.139716	0.0374868	0.129	0.822902	0.479899	0.129	0.0742246	0.0449278
0.129	0.68395	0.337981	0.129	0.1397	0.0374825	0.13	0.821639	0.479163	0.13	0.0734314	0.0444477
0.13	0.688521	0.340239	0.13	0.140325	0.0376503	0.131	0.821123	0.478862	0.131	0.0729482	0.0441552
0.131	0.694268	0.34308	0.131	0.140324	0.03765	0.132	0.820866	0.478712	0.132	0.0727445	0.0440319
0.132	0.698941	0.345389	0.132	0.139233	0.0373571	0.133	0.819958	0.478182	0.133	0.072374	0.0438076
0.134	0.703518	0.347651	0.134	0.138181	0.0370748	0.134	0.819983	0.478197	0.134	0.0724204	0.0438357
0.135	0.706367	0.349058	0.135	0.13895	0.0372811	0.136	0.820642	0.478582	0.136	0.0730971	0.0442453
0.136	0.709322	0.350518	0.136	0.13802	0.0370318	0.137	0.821574	0.479125	0.137	0.0742279	0.0449298
0.137	0.712283	0.351982	0.137	0.137269	0.0368303	0.138	0.822446	0.479634	0.138	0.0749	0.0453366
0.138	0.71349	0.352578	0.138	0.139173	0.037341	0.139	0.824553	0.480862	0.139	0.0748584	0.0453114
0.139	0.71572	0.35368	0.139	0.140202	0.0376173	0.14	0.830111	0.484104	0.14	0.0748937	0.0453328
0.141	0.716361	0.353997	0.141	0.13941	0.0374047	0.141	0.834532	0.486682	0.141	0.0747285	0.0452328
0.142	0.717326	0.354474	0.142	0.139277	0.037369	0.142	0.83204	0.485229	0.142	0.0743452	0.0450008
0.143	0.718145	0.354879	0.143	0.139321	0.0373807	0.144	0.819109	0.477687	0.144	0.0736976	0.0446088
0.144	0.718166	0.354889	0.144	0.138353	0.0371211	0.145	0.797367	0.465008	0.145	0.0731467	0.0442753
0.145	0.717918	0.354766	0.145	0.138287	0.0371032	0.146	0.773182	0.450904	0.146	0.0737985	0.0446699
0.146	0.718178	0.354895	0.146	0.139199	0.037348	0.147	0.752045	0.438577	0.147	0.0738957	0.0447287
0.148	0.717099	0.354362	0.148	0.139322	0.0373811	0.148	0.736054	0.429251	0.148	0.0731768	0.0442935
0.149	0.715889	0.353764	0.149	0.139345	0.0373871	0.149	0.722236	0.421193	0.149	0.0728167	0.0440756
0.15	0.714971	0.35331	0.15	0.137845	0.0369848	0.151	0.709118	0.413543	0.151	0.0731171	0.0442574
0.151	0.712055	0.351869	0.151	0.136413	0.0366006	0.152	0.697883	0.406991	0.152	0.0734283	0.0444458
0.152	0.70719	0.349465	0.152	0.135779	0.0364306	0.153	0.688076	0.401272	0.153	0.0738013	0.0446715
0.153	0.70116	0.346485	0.153	0.134815	0.0361718	0.154	0.680478	0.396841	0.154	0.0746479	0.045184
0.155	0.694137	0.343015	0.155	0.133312	0.0357686	0.155	0.671814	0.391788	0.155	0.0751529	0.0454897
0.156	0.68482	0.338411	0.156	0.131748	0.035349	0.156	0.650598	0.379415	0.156	0.0755438	0.0457263
0.157	0.672584	0.332364	0.157	0.130193	0.0349316	0.158	0.614427	0.358321	0.158	0.0763363	0.046206
0.158	0.658776	0.325541	0.158	0.12761	0.0342387	0.159	0.580595	0.338591	0.159	0.0767841	0.046477
0.159	0.645787	0.319122	0.159	0.127753	0.034277	0.16	0.561065	0.327202	0.16	0.0768284	0.0465039
0.16	0.632629	0.31262	0.16	0.127635	0.0342454	0.161	0.550977	0.321318	0.161	0.0769517	0.0465785
0.162	0.619773	0.306267	0.162	0.126069	0.0338252	0.162	0.547183	0.319106	0.162	0.0770509	0.0466385
0.163	0.607715	0.300309	0.163	0.123955	0.0332581	0.163	0.549214	0.32029	0.163	0.0771552	0.0467016
0.164	0.597772	0.295395	0.164	0.123395	0.0331076	0.165	0.551838	0.321821	0.165	0.0771187	0.0466796
0.165	0.587282	0.290211	0.165	0.121917	0.0327113	0.166	0.553733	0.322926	0.166	0.0770973	0.0466666
0.166	0.581267	0.287239	0.166	0.120746	0.0323969	0.167	0.556764	0.324693	0.167	0.0766297	0.0463836
0.167	0.57499	0.284137	0.167	0.121329	0.0325534	0.168	0.561599	0.327513	0.168	0.0756792	0.0458083
0.169	0.570486	0.281911	0.168	0.120533	0.0323398	0.169	0.568135	0.331324	0.169	0.0746837	0.0452057
0.17	0.566345	0.279865	0.17	0.119632	0.0320981	0.17	0.575519	0.335631	0.17	0.074384	0.0450242
0.171	0.563181	0.278302	0.171	0.119027	0.0319359	0.172	0.583968	0.340558	0.172	0.0743144	0.0449821
0.172	0.560544	0.276999	0.172	0.118513	0.0317979	0.173	0.593336	0.346021	0.173	0.0735167	0.0444993
0.173	0.558977	0.276224	0.173	0.118332	0.0317493	0.174	0.604224	0.352371	0.174	0.0733968	0.0444267
0.174	0.555422	0.274467	0.174	0.115955	0.0311114	0.175	0.61664	0.359611	0.175	0.0732944	0.0443647
0.175	0.548812	0.271201	0.175	0.112991	0.0303164	0.176	0.62919	0.36693	0.176	0.0731163	0.0442569
0.177	0.541795	0.267734	0.177	0.111934	0.0300326	0.177	0.641728	0.374242	0.177	0.0724557	0.0438571
0.178	0.536944	0.265336	0.178	0.11227	0.0301229	0.179	0.65556	0.382309	0.179	0.0722608	0.0437391
0.179	0.540248	0.266969	0.179	0.112218	0.0301088	0.18	0.672067	0.391935	0.18	0.0727736	0.0440495
0.18	0.545151	0.269392	0.18	0.112286	0.030127	0.181	0.690328	0.402585	0.181	0.0726468	0.0439728
0.181	0.552765	0.273154	0.181	0.112133	0.0300862	0.182	0.708535	0.413203	0.182	0.0720481	0.0436104
0.182	0.560707	0.277079	0.182	0.111431	0.0298977	0.183	0.727192	0.424083	0.183	0.0713972	0.0432164
0.184	0.571495	0.28241	0.184	0.110736	0.0297113	0.184	0.746379	0.435272	0.184	0.0712861	0.0431491
0.185	0.58277	0.287982	0.185	0.11029	0.0295916	0.186	0.767129	0.447374	0.186	0.0718382	0.0434833
0.186	0.597642	0.295331	0.186	0.109847	0.0294728	0.187	0.790749	0.461148	0.187	0.0721522	0.0436733
0.187	0.612793	0.302818	0.187	0.109324	0.0293323	0.188	0.815526	0.475598	0.188	0.0718298	0.0434782
0.188	0.631208	0.311918	0.188	0.108066	0.028995	0.189	0.839267	0.489443	0.189	0.0714073	0.0432225
0.189	0.651363	0.321878	0.189	0.106643	0.0286131	0.19	0.864806	0.504337	0.19	0.0708095	0.0428606
0.191	0.673401	0.332768	0.191	0.105681	0.028355	0.191	0.893071	0.52082	0.191	0.0703424	0.0425779
0.192	0.697304	0.34458	0.192	0.105391	0.0282772	0.192	0.92329	0.538444	0.192	0.0696102	0.0421347
0.193	0.724699	0.358117	0.193	0.105006	0.0281738	0.194	0.955482	0.557217	0.194	0.0688886	0.0416979
0.194	0.754327	0.372758	0.194	0.105557	0.0283217	0.195	0.988398	0.576413	0.195	0.0688436	0.0416707
0.195	0.785887	0.388354	0.195	0.105733	0.0283688	0.196	1.02085	0.595336	0.196	0.0690196	0.0417772
0.196	0.82038	0.405399	0.196	0.104911	0.0281482	0.197	1.05261	0.61386	0.197	0.0689203	0.0417171
0.198	0.856997	0.423494	0.198	0.104458	0.0280268	0.198	1.08189	0.630934	0.198	0.0688215	0.0416573
0.199	0.896539	0.443034	0.199	0.105379	0.028274	0.199	1.10967	0.647134	0.199	0.0680515	0.0411912
0.2	0.937767	0.463407	0.2	0.10705	0.0287222	0.201	1.14013	0.664902	0.201	0.0669089	0.0404996
0.201	0.9806	0.484573	0.201	0.10704	0.0287196	0.202	1.17299	0.684063	0.202	0.0665047	0.040255
0.202	1.02646	0.507235	0.202	0.106573	0.0285943	0.203	1.20588	0.703242	0.203	0.0669269	0.0405105
0.203	1.07521	0.531327	0.203	0.106569	0.0285932	0.204	1.23907	0.722603	0.204	0.0669192	0.0405059
0.205	1.12641	0.556628	0.205	0.106268	0.0285123	0.205	1.27247	0.74208	0.205	0.0657735	0.0398123
0.206	1.18201	0.584103	0.206	0.10688	0.0286766	0.206	1.30638	0.761852	0.206	0.0650551	0.0393775
0.207	1.23801	0.611774	0.207	0.106035	0.02845	0.208	1.34198	0.782614	0.208	0.0647128	0.0391703
0.208	1.29633	0.640595	0.208	0.105798	0.0283864	0.209	1.37949	0.804489	0.209	0.064558	0.0390766
0.209	1.35614	0.670152	0.209	0.104833	0.0281275	0.21	1.41775	0.826803	0.21	0.0643657	0.0389602
0.21	1.4182	0.70082	0.21	0.104176	0.0279511	0.211	1.45676	0.849554	0.211	0.0646212	0.0391149
0.211	1.48242	0.732551	0.211	0.106187	0.0284906	0.212	1.49865	0.873979	0.212	0.0642327	0.0388797
0.213	1.54588	0.763912	0.213	0.1072	0.0287626	0.213	1.54232	0.899446	0.213	0.0636669	0.0385373
0.214	1.61166	0.796418	0.214	0.106509	0.0285772	0.215	1.58666	0.925305	0.215	0.0630662	0.0381737
0.215	1.67876	0.829574	0.215	0.10774	0.0289073	0.216	1.63085	0.951075	0.216	0.0620929	0.0375845
0.216	1.74586	0.862734	0.216	0.109215	0.029303	0.217	1.67238	0.975299	0.217	0.0612709	0.037087
0.217	1.81316	0.895994	0.217	0.108529	0.0291192	0.218	1.71197	0.998384	0.218	0.0617192	0.0373583
0.218	1.88129	0.92966	0.218	0.109364	0.0293431	0.219	1.75253	1.02204	0.219	0.0620287	0.0375457
0.22	1.94796	0.962602	0.22	0.111835	0.030006	0.22	1.7951	1.04686	0.22	0.061961	0.0375047
0.221	2.01456	0.995517	0.221	0.115595	0.031015	0.222	1.83808	1.07193	0.222	0.0617767	0.0373931
0.222	2.07991	1.02781	0.222	0.119065	0.0319458	0.223	1.88076	1.09682	0.223	0.0618102	0.0374134
0.223	2.14471	1.05983	0.223	0.124005	0.0332714	0.224	1.92619	1.12332	0.224	0.061853	0.0374393
0.224	2.20774	1.09097	0.224	0.131944	0.0354015	0.225	1.9726	1.15038	0.225	0.0619353	0.0374891
0.225	2.26448	1.11902	0.225	0.13803	0.0370343	0.226	2.01961	1.17779	0.226	0.0627358	0.0379736
0.227	2.3222	1.14754	0.227	0.145853	0.0391333	0.227	2.06841	1.20625	0.227	0.064568	0.0390827
0.228	2.38283	1.1775	0.228	0.1567	0.0420437	0.229	2.11687	1.23452	0.229	0.0648963	0.0392814
0.229	2.44161	1.20655	0.229	0.16592	0.0445174	0.23	2.16551	1.26288	0.23	0.0654065	0.0395903
0.23	2.49884	1.23482	0.23	0.174965	0.0469443	0.231	2.21425	1.29131	0.231	0.0663223	0.0401446
0.231	2.55466	1.26241	0.231	0.184803	0.0495839	0.232	2.26258	1.31949	0.232	0.0664732	0.0402359
0.232	2.60829	1.28891	0.232	0.195559	0.0524699	0.233	2.30991	1.34709	0.233	0.0666036	0.0403148
0.234	2.65985	1.31439	0.234	0.205034	0.0550121	0.234	2.35565	1.37376	0.234	0.0673971	0.0407951
0.235	2.70995	1.33915	0.235	0.212928	0.0571301	0.236	2.39967	1.39944	0.236	0.0682446	0.0413081
0.236	2.75773	1.36276	0.236	0.219809	0.0589762	0.237	2.44229	1.42429	0.237	0.0690849	0.0418167
0.237	2.8042	1.38573	0.237	0.223621	0.0599991	0.238	2.48302	1.44805	0.238	0.0692757	0.0419323
0.238	2.84916	1.40794	0.238	0.229773	0.0616498	0.239	2.52274	1.47121	0.239	0.0710484	0.0430053
0.239	2.89064	1.42844	0.239	0.233818	0.062735	0.24	2.56129	1.49369	0.24	0.072388	0.0438161
0.241	2.93014	1.44796	0.241	0.23684	0.0635459	0.241	2.59755	1.51484	0.241	0.0742576	0.0449478
0.242	2.9675	1.46642	0.242	0.242045	0.0649424	0.242	2.63176	1.53479	0.242	0.0759598	0.0459781
0.243	3.00254	1.48374	0.243	0.248475	0.0666675	0.244	2.66362	1.55337	0.244	0.0762953	0.0461812
0.244	3.0341	1.49933	0.244	0.254864	0.0683817	0.245	2.69415	1.57117	0.245	0.0763403	0.0462084
0.245	3.06415	1.51418	0.245	0.260969	0.0700198	0.246	2.72164	1.5872	0.246	0.0770761	0.0466538
0.246	3.09226	1.52807	0.246	0.266736	0.0715671	0.247	2.74693	1.60195	0.247	0.0779619	0.0471899
0.248	3.11738	1.54048	0.247	0.270544	0.0725889	0.248	2.76971	1.61523	0.248	0.0789514	0.0477889
0.249	3.14033	1.55182	0.249	0.274904	0.0737588	0.249	2.78915	1.62657	0.249	0.0800371	0.0484461
0.25	3.15951	1.5613	0.25	0.279187	0.0749079	0.251	2.80548	1.6361	0.251	0.081063	0.049067
0.251	3.17604	1.56947	0.251	0.282105	0.0756908	0.252	2.81823	1.64353	0.252	0.0820132	0.0496422
0.252	3.19005	1.57639	0.252	0.284757	0.0764023	0.253	2.82986	1.65031	0.253	0.0830523	0.0502711
0.253	3.20202	1.58231	0.253	0.288584	0.0774291	0.254	2.84029	1.65639	0.254	0.0835919	0.0505977
0.254	3.21142	1.58696	0.254	0.289544	0.0776865	0.255	2.84864	1.66127	0.255	0.0851782	0.0515579
0.256	3.21601	1.58922	0.256	0.289098	0.0775671	0.256	2.85532	1.66516	0.256	0.0864418	0.0523228
0.257	3.21796	1.59019	0.257	0.289743	0.0777401	0.258	2.86042	1.66814	0.258	0.0886094	0.0536348
0.258	3.21874	1.59057	0.258	0.291705	0.0782665	0.259	2.86434	1.67042	0.259	0.0911493	0.0551722
0.259	3.21699	1.58971	0.259	0.292654	0.0785212	0.26	2.86637	1.67161	0.26	0.0939289	0.0568547
0.26	3.21122	1.58686	0.26	0.294091	0.0789068	0.261	2.86851	1.67285	0.261	0.0970471	0.0587421
0.261	3.20271	1.58265	0.261	0.296555	0.0795677	0.262	2.86992	1.67368	0.262	0.101299	0.0613157
0.263	3.18975	1.57625	0.263	0.298889	0.0801941	0.263	2.87066	1.67411	0.263	0.107308	0.0649527
0.264	3.17288	1.56791	0.264	0.300777	0.0807005	0.265	2.87083	1.67421	0.265	0.114325	0.0692003
0.265	3.15526	1.5592	0.265	0.300799	0.0807065	0.266	2.87071	1.67414	0.266	0.122051	0.0738769
0.266	3.13508	1.54923	0.266	0.300363	0.0805894	0.267	2.86799	1.67255	0.267	0.131613	0.0796649
0.267	3.11217	1.53791	0.267	0.301508	0.0808968	0.268	2.86244	1.66931	0.268	0.141032	0.0853658
0.268	3.0871	1.52552	0.268	0.304219	0.081624	0.269	2.85557	1.66531	0.269	0.149987	0.0907861
0.27	3.06172	1.51298	0.27	0.304362	0.0816623	0.27	2.84645	1.65999	0.27	0.160142	0.0969334
0.271	3.03401	1.49929	0.271	0.303849	0.0815248	0.272	2.83579	1.65377	0.272	0.170072	0.102944
0.272	3.00416	1.48453	0.272	0.304668	0.0817446	0.273	2.82316	1.64641	0.273	0.179741	0.108797
0.273	2.97285	1.46906	0.273	0.304445	0.0816848	0.274	2.80784	1.63748	0.274	0.190599	0.115368
0.274	2.94132	1.45348	0.274	0.304763	0.08177	0.275	2.79286	1.62874	0.275	0.201787	0.122141
0.275	2.90849	1.43726	0.275	0.30547	0.0819598	0.276	2.77646	1.61917	0.276	0.212603	0.128688
0.277	2.87357	1.42	0.277	0.303378	0.0813985	0.277	2.76031	1.60976	0.277	0.222381	0.134606
0.278	2.83956	1.4032	0.278	0.301165	0.0808048	0.279	2.74291	1.59961	0.279	0.23184	0.140332
0.279	2.80675	1.38699	0.279	0.298136	0.0799919	0.28	2.72299	1.58799	0.28	0.241754	0.146333
0.28	2.77161	1.36962	0.28	0.293788	0.0788254	0.281	2.70183	1.57565	0.281	0.251153	0.152022
0.281	2.73452	1.35129	0.281	0.288942	0.0775253	0.282	2.67939	1.56256	0.282	0.260132	0.157457
0.282	2.69621	1.33236	0.282	0.282722	0.0758564	0.283	2.65441	1.548	0.283	0.269231	0.162964
0.284	2.65727	1.31312	0.284	0.276346	0.0741457	0.284	2.62952	1.53348	0.284	0.279801	0.169362
0.285	2.61944	1.29442	0.285	0.26962	0.0723411	0.285	2.60191	1.51738	0.285	0.290731	0.175978
0.286	2.58201	1.27593	0.286	0.261045	0.0700401	0.287	2.57449	1.50139	0.287	0.306898	0.185764
0.287	2.54574	1.258	0.287	0.253007	0.0678836	0.288	2.54423	1.48374	0.288	0.325463	0.197001
0.288	2.50952	1.2401	0.288	0.243559	0.0653485	0.289	2.51336	1.46574	0.289	0.34351	0.207925
0.289	2.47331	1.22221	0.289	0.233837	0.0627401	0.29	2.48242	1.44769	0.29	0.359914	0.217854
0.291	2.43687	1.2042	0.29	0.224978	0.0603632	0.291	2.45173	1.4298	0.291	0.373438	0.22604
0.292	2.40091	1.18643	0.292	0.217456	0.0583451	0.292	2.42126	1.41203	0.292	0.384945	0.233005
0.293	2.36559	1.16898	0.293	0.211787	0.0568239	0.294	2.39191	1.39491	0.294	0.39653	0.240018
0.294	2.33102	1.1519	0.294	0.20687	0.0555046	0.295	2.36161	1.37724	0.295	0.407978	0.246947
0.295	2.29743	1.1353	0.295	0.203793	0.0546791	0.296	2.33207	1.36001	0.296	0.422316	0.255625
0.296	2.26339	1.11848	0.296	0.200066	0.053679	0.297	2.30267	1.34287	0.297	0.436328	0.264107
0.297	2.23072	1.10233	0.297	0.198552	0.0532728	0.298	2.27353	1.32587	0.298	0.448906	0.27172
0.299	2.19908	1.0867	0.299	0.197854	0.0530855	0.299	2.24604	1.30984	0.299	0.457634	0.277004
0.3	2.16798	1.07133	0.3	0.19508	0.0523413	0.301	2.21913	1.29415	0.301	0.46556	0.281801
0.301	2.138	1.05652	0.301	0.191415	0.0513581	0.302	2.1917	1.27815	0.302	0.472945	0.286271
0.302	2.10921	1.04229	0.302	0.187566	0.0503253	0.303	2.16217	1.26093	0.303	0.479942	0.290506
0.303	2.08098	1.02834	0.303	0.185268	0.0497088	0.304	2.13452	1.24481	0.304	0.487361	0.294997
0.304	2.05239	1.01421	0.304	0.183861	0.0493311	0.305	2.10936	1.23013	0.305	0.495123	0.299696
0.306	2.02432	1.00034	0.306	0.18354	0.049245	0.306	2.08405	1.21537	0.306	0.503774	0.304932
0.307	1.99712	0.986896	0.307	0.18334	0.0491914	0.308	2.05837	1.2004	0.308	0.511025	0.309321
0.308	1.97052	0.973751	0.308	0.183682	0.0492832	0.309	2.03371	1.18602	0.309	0.518951	0.314118
0.309	1.94446	0.960872	0.309	0.18488	0.0496045	0.31	2.00955	1.17193	0.31	0.526333	0.318586
0.31	1.91929	0.948437	0.31	0.186321	0.0499913	0.311	1.98558	1.15795	0.311	0.532653	0.322412
0.311	1.89437	0.93612	0.311	0.188404	0.0505502	0.312	1.96226	1.14435	0.312	0.539698	0.326676
0.313	1.86993	0.924047	0.313	0.192548	0.051662	0.313	1.94005	1.13139	0.313	0.5452	0.330007
0.314	1.84735	0.912886	0.314	0.19881	0.053342	0.315	1.91828	1.1187	0.315	0.550995	0.333515
0.315	1.82559	0.902132	0.315	0.20605	0.0552848	0.316	1.89637	1.10592	0.316	0.556357	0.33676
0.316	1.80425	0.891588	0.316	0.212409	0.0569909	0.317	1.87457	1.09321	0.317	0.563275	0.340947
0.317	1.7833	0.881236	0.317	0.219396	0.0588654	0.318	1.85366	1.08102	0.318	0.570311	0.345206
0.318	1.76271	0.871062	0.318	0.227513	0.0610434	0.319	1.83215	1.06847	0.319	0.577439	0.349521
0.32	1.74319	0.861416	0.32	0.235	0.063052	0.32	1.81129	1.0563	0.32	0.582988	0.35288
0.321	1.72421	0.852035	0.321	0.243425	0.0653126	0.322	1.79071	1.0443	0.322	0.586546	0.355033
0.322	1.70591	0.842993	0.322	0.252583	0.0677698	0.323	1.77062	1.03259	0.323	0.588444	0.356182
0.323	1.68796	0.834121	0.323	0.265732	0.0712978	0.324	1.75043	1.02081	0.324	0.589537	0.356844
0.324	1.67027	0.825383	0.324	0.281671	0.0755743	0.325	1.73184	1.00997	0.325	0.587063	0.355346
0.325	1.6536	0.817145	0.325	0.29771	0.0798776	0.326	1.71198	0.99839	0.326	0.584115	0.353562
0.327	1.63751	0.809191	0.326	0.315377	0.084618	0.327	1.69204	0.986762	0.327	0.580568	0.351415
0.328	1.62064	0.800853	0.328	0.335999	0.0901509	0.329	1.67208	0.975122	0.329	0.577282	0.349426
0.329	1.60438	0.792821	0.329	0.358557	0.0962033	0.33	1.65286	0.963915	0.33	0.574349	0.347651
0.33	1.5883	0.784874	0.33	0.382601	0.102655	0.331	1.63444	0.953172	0.331	0.571239	0.345768
0.331	1.5739	0.777758	0.331	0.409473	0.109865	0.332	1.6172	0.943118	0.332	0.566372	0.342822
0.332	1.5601	0.770941	0.332	0.438416	0.11763	0.333	1.59883	0.932403	0.333	0.561971	0.340159
0.334	1.54594	0.763941	0.333	0.468807	0.125784	0.334	1.58203	0.922605	0.334	0.556644	0.336934
0.335	1.53134	0.756729	0.335	0.502398	0.134797	0.335	1.56448	0.91237	0.335	0.551863	0.33404
0.336	1.51709	0.749684	0.336	0.537896	0.144321	0.337	1.54729	0.902347	0.337	0.547544	0.331426
0.337	1.50349	0.742966	0.337	0.574891	0.154247	0.338	1.53152	0.893151	0.338	0.543443	0.328943
0.338	1.49015	0.736375	0.338	0.614496	0.164874	0.339	1.51501	0.883522	0.339	0.538877	0.326179
0.339	1.47769	0.730217	0.339	0.655932	0.175991	0.34	1.50066	0.875155	0.34	0.534612	0.323598
0.34	1.46486	0.723877	0.34	0.698773	0.187486	0.341	1.4864	0.866839	0.341	0.530439	0.321072
0.342	1.45197	0.717507	0.342	0.742745	0.199284	0.342	1.472	0.858442	0.342	0.524998	0.317779
0.343	1.43989	0.711534	0.343	0.787842	0.211384	0.344	1.45762	0.850056	0.344	0.518643	0.313932
0.344	1.4274	0.705365	0.344	0.83436	0.223865	0.345	1.44135	0.840568	0.345	0.508263	0.307649
0.345	1.41458	0.699027	0.345	0.881519	0.236518	0.346	1.42673	0.83204	0.346	0.494353	0.299229
0.346	1.40157	0.692599	0.346	0.929698	0.249444	0.347	1.4134	0.824268	0.347	0.480851	0.291057
0.347	1.38907	0.686422	0.347	0.97921	0.262729	0.348	1.39894	0.815834	0.348	0.471118	0.285165
0.349	1.37752	0.680714	0.349	1.02904	0.276099	0.349	1.38456	0.807446	0.349	0.46211	0.279713
0.35	1.36657	0.675303	0.35	1.0799	0.289746	0.351	1.36954	0.798689	0.351	0.456392	0.276252
0.351	1.35494	0.669557	0.351	1.13147	0.303582	0.352	1.35407	0.789664	0.352	0.451739	0.273435
0.352	1.34269	0.663506	0.352	1.18189	0.317109	0.353	1.33986	0.78138	0.353	0.447296	0.270746
0.353	1.33015	0.657307	0.353	1.23231	0.330638	0.354	1.32625	0.773442	0.354	0.439898	0.266268
0.354	1.31814	0.651371	0.354	1.28306	0.344254	0.355	1.31158	0.764884	0.355	0.430357	0.260493
0.356	1.30759	0.646159	0.356	1.33394	0.357906	0.356	1.2969	0.756324	0.356	0.422966	0.256019
0.357	1.29757	0.64121	0.357	1.38432	0.371422	0.358	1.28126	0.747203	0.358	0.421135	0.254911
0.358	1.2871	0.636031	0.358	1.43419	0.384804	0.359	1.26693	0.738846	0.359	0.421162	0.254927
0.359	1.27643	0.630762	0.359	1.48262	0.397797	0.36	1.25446	0.731573	0.36	0.423755	0.256497
0.36	1.26624	0.625727	0.36	1.52722	0.409764	0.361	1.24348	0.72517	0.361	0.426244	0.258004
0.361	1.25654	0.620933	0.361	1.57186	0.421741	0.362	1.23293	0.719018	0.362	0.424739	0.257092
0.363	1.2473	0.616367	0.363	1.61913	0.434423	0.363	1.22123	0.712196	0.363	0.422072	0.255478
0.364	1.23817	0.611856	0.364	1.66745	0.447388	0.365	1.20842	0.704725	0.365	0.419152	0.253711
0.365	1.2291	0.607372	0.365	1.71585	0.460373	0.366	1.19791	0.698597	0.366	0.418446	0.253284
0.366	1.22086	0.603301	0.366	1.76338	0.473127	0.367	1.18624	0.691792	0.367	0.41787	0.252934
0.367	1.21342	0.599625	0.367	1.81034	0.485727	0.368	1.17648	0.686101	0.368	0.419036	0.253641
0.368	1.20481	0.595368	0.368	1.85663	0.498147	0.369	1.16683	0.680472	0.369	0.421394	0.255068
0.37	1.19528	0.590661	0.369	1.90089	0.510021	0.37	1.15738	0.67496	0.37	0.424488	0.256941
0.371	1.18674	0.586439	0.371	1.94297	0.521312	0.372	1.14738	0.669126	0.372	0.42898	0.25966
0.372	1.17801	0.582125	0.372	1.98401	0.532322	0.373	1.13699	0.663068	0.373	0.434687	0.263114
0.373	1.16857	0.577461	0.373	2.02287	0.542749	0.374	1.12637	0.656877	0.374	0.441075	0.266981
0.374	1.15937	0.572914	0.374	2.05916	0.552488	0.375	1.11677	0.651278	0.375	0.445875	0.269886
0.375	1.15021	0.568386	0.375	2.09448	0.561962	0.376	1.1069	0.645521	0.376	0.450463	0.272663
0.376	1.14178	0.564223	0.376	2.12876	0.571162	0.377	1.09858	0.640667	0.377	0.454798	0.275287
0.378	1.13365	0.560204	0.378	2.1611	0.579837	0.379	1.09081	0.636137	0.379	0.459684	0.278244
0.379	1.12556	0.556204	0.379	2.19309	0.588422	0.38	1.08255	0.631318	0.38	0.465826	0.281962
0.38	1.11732	0.552134	0.38	2.22402	0.596719	0.381	1.07377	0.626199	0.381	0.471484	0.285387
0.381	1.10915	0.548095	0.381	2.25205	0.604242	0.382	1.06482	0.620981	0.382	0.478765	0.289794
0.382	1.10142	0.54428	0.382	2.27714	0.610972	0.383	1.05586	0.615757	0.383	0.486206	0.294298
0.383	1.09344	0.540335	0.383	2.30024	0.617172	0.384	1.04607	0.610046	0.384	0.49405	0.299046
0.385	1.08582	0.536569	0.385	2.3203	0.622553	0.385	1.03681	0.604648	0.385	0.502285	0.304031
0.386	1.07843	0.532918	0.386	2.33704	0.627045	0.387	1.02726	0.599074	0.387	0.510624	0.309078
0.387	1.07067	0.529084	0.387	2.35173	0.630985	0.388	1.019	0.594257	0.388	0.520488	0.315049
0.388	1.0629	0.525242	0.388	2.36451	0.634416	0.389	1.01017	0.589109	0.389	0.530846	0.321318
0.389	1.05513	0.521404	0.389	2.37399	0.636958	0.39	1.00004	0.583204	0.39	0.542583	0.328423
0.39	1.04674	0.517257	0.39	2.38001	0.638574	0.391	0.991512	0.578229	0.391	0.555839	0.336446
0.392	1.03893	0.513395	0.392	2.38349	0.639506	0.392	0.982132	0.572759	0.392	0.570783	0.345492
0.393	1.0313	0.509628	0.393	2.38408	0.639666	0.394	0.974843	0.568508	0.394	0.588	0.355914
0.394	1.02412	0.50608	0.394	2.38209	0.639132	0.395	0.966953	0.563907	0.395	0.606548	0.367141
0.395	1.01609	0.502112	0.395	2.3779	0.638006	0.396	0.959139	0.55935	0.396	0.626678	0.379325
0.396	1.00815	0.498187	0.396	2.37097	0.636149	0.397	0.951619	0.554965	0.397	0.649917	0.393392
0.397	1.00078	0.494544	0.397	2.36175	0.633675	0.398	0.943009	0.549943	0.398	0.674635	0.408353
0.399	0.993764	0.491078	0.399	2.35057	0.630675	0.399	0.934231	0.544824	0.399	0.700824	0.424205
0.4	0.987578	0.488022	0.4	2.3372	0.627087	0.401	0.92608	0.54007	0.401	0.72896	0.441236
0.401	0.981542	0.485039	0.401	2.32223	0.623071	0.402	0.918383	0.535582	0.402	0.760848	0.460537
0.402	0.976254	0.482426	0.402	2.30591	0.618692	0.403	0.912061	0.531895	0.403	0.794942	0.481174
0.403	0.970522	0.479593	0.403	2.28847	0.614012	0.404	0.905906	0.528305	0.404	0.831982	0.503595
0.404	0.964358	0.476547	0.404	2.26886	0.608751	0.405	0.899076	0.524322	0.405	0.870141	0.526692
0.406	0.958888	0.473844	0.405	2.24797	0.603146	0.406	0.892617	0.520556	0.406	0.908534	0.549931
0.407	0.952362	0.470619	0.407	2.22634	0.597344	0.408	0.886665	0.517084	0.408	0.950485	0.575324
0.408	0.946619	0.467782	0.408	2.20354	0.591225	0.409	0.880025	0.513212	0.409	0.992431	0.600713
0.409	0.94106	0.465034	0.409	2.17915	0.584681	0.41	0.873361	0.509326	0.41	1.03423	0.626012
0.41	0.935519	0.462296	0.41	2.15401	0.577937	0.411	0.866475	0.50531	0.411	1.0757	0.651118
0.411	0.930275	0.459705	0.411	2.12812	0.570991	0.412	0.859876	0.501462	0.412	1.11672	0.675945
0.413	0.925373	0.457282	0.412	2.10212	0.564013	0.413	0.853675	0.497846	0.413	1.15759	0.700685
0.414	0.919568	0.454414	0.414	2.07703	0.557281	0.415	0.847989	0.494529	0.415	1.19931	0.725936
0.415	0.912489	0.450916	0.415	2.05012	0.550061	0.416	0.841996	0.491034	0.416	1.24056	0.750905
0.416	0.906362	0.447888	0.416	2.02158	0.542405	0.417	0.835868	0.487461	0.417	1.28014	0.77486
0.417	0.900841	0.44516	0.417	1.9932	0.534791	0.418	0.828645	0.483248	0.418	1.31841	0.798025
0.418	0.89535	0.442446	0.418	1.96445	0.527076	0.419	0.822086	0.479424	0.419	1.35766	0.821787
0.419	0.889416	0.439514	0.419	1.93711	0.51974	0.42	0.814961	0.475268	0.42	1.39944	0.847075
0.421	0.883765	0.436721	0.421	1.90881	0.512147	0.422	0.807769	0.471074	0.422	1.44169	0.872647
0.422	0.877552	0.433651	0.422	1.87952	0.504289	0.423	0.802741	0.468142	0.423	1.48369	0.898071
0.423	0.87104	0.430433	0.423	1.85208	0.496926	0.424	0.796266	0.464366	0.424	1.52431	0.922659
0.424	0.864269	0.427087	0.424	1.82605	0.489941	0.425	0.791448	0.461556	0.425	1.56386	0.946595
0.425	0.857413	0.423699	0.425	1.8002	0.483006	0.426	0.785724	0.458218	0.426	1.6018	0.969562
0.426	0.851741	0.420896	0.426	1.77388	0.475944	0.427	0.77855	0.454034	0.427	1.63825	0.991623
0.428	0.848053	0.419074	0.428	1.74789	0.468971	0.429	0.772347	0.450417	0.429	1.67236	1.01227
0.429	0.843697	0.416921	0.429	1.72283	0.462248	0.43	0.766615	0.447074	0.43	1.704	1.03142
0.43	0.838599	0.414402	0.43	1.69803	0.455594	0.431	0.760868	0.443722	0.431	1.73561	1.05056
0.431	0.834649	0.41245	0.431	1.67292	0.448857	0.432	0.756293	0.441055	0.432	1.76718	1.06967
0.432	0.829464	0.409888	0.432	1.6496	0.4426	0.433	0.751855	0.438466	0.433	1.79793	1.08828
0.433	0.824381	0.407376	0.433	1.62814	0.436842	0.434	0.746765	0.435498	0.434	1.82704	1.1059
0.435	0.820348	0.405383	0.435	1.60571	0.430823	0.435	0.740986	0.432128	0.435	1.85555	1.12315
0.436	0.815881	0.403176	0.436	1.58485	0.425227	0.437	0.735786	0.429095	0.437	1.88349	1.14007
0.437	0.810815	0.400672	0.437	1.56434	0.419723	0.438	0.730981	0.426293	0.438	1.91042	1.15637
0.438	0.806199	0.398391	0.438	1.54225	0.413796	0.439	0.725846	0.423298	0.439	1.93803	1.17308
0.439	0.801853	0.396243	0.439	1.52241	0.408473	0.44	0.720732	0.420316	0.44	1.96412	1.18887
0.44	0.796664	0.393679	0.44	1.50341	0.403376	0.441	0.715438	0.417229	0.441	1.98911	1.204
0.442	0.791803	0.391277	0.441	1.48595	0.398691	0.442	0.710348	0.41426	0.442	2.01536	1.21989
0.443	0.78616	0.388489	0.443	1.4687	0.394063	0.444	0.705445	0.411401	0.444	2.0407	1.23523
0.444	0.781793	0.386331	0.444	1.45172	0.389507	0.445	0.700676	0.408619	0.445	2.06511	1.25
0.445	0.776582	0.383756	0.445	1.43459	0.38491	0.446	0.695577	0.405646	0.446	2.08796	1.26383
0.446	0.771081	0.381037	0.446	1.41837	0.380558	0.447	0.691097	0.403033	0.447	2.10987	1.27709
0.447	0.765098	0.378081	0.447	1.40305	0.376448	0.448	0.687754	0.401084	0.448	2.13153	1.29021
0.449	0.75948	0.375305	0.448	1.38761	0.372306	0.449	0.683433	0.398564	0.449	2.15071	1.30182
0.45	0.754571	0.372879	0.45	1.37324	0.36845	0.451	0.680347	0.396764	0.451	2.16695	1.31165
0.451	0.750317	0.370777	0.451	1.35827	0.364434	0.452	0.676554	0.394552	0.452	2.18168	1.32056
0.452	0.74563	0.368461	0.452	1.34337	0.360434	0.453	0.672862	0.392399	0.453	2.19479	1.3285
0.453	0.742136	0.366734	0.453	1.33015	0.356889	0.454	0.668584	0.389904	0.454	2.20511	1.33474
0.454	0.738884	0.365127	0.454	1.31733	0.353448	0.455	0.665611	0.38817	0.455	2.21267	1.33932
0.456	0.735092	0.363253	0.455	1.30349	0.349735	0.456	0.66217	0.386164	0.456	2.21879	1.34302
0.457	0.731365	0.361412	0.457	1.29161	0.346549	0.458	0.658521	0.384036	0.458	2.22338	1.3458
0.458	0.727933	0.359715	0.458	1.27979	0.343377	0.459	0.654106	0.381461	0.459	2.22535	1.34699
0.459	0.72395	0.357747	0.459	1.2669	0.339919	0.46	0.649541	0.378799	0.46	2.22401	1.34618
0.46	0.718347	0.354979	0.46	1.25323	0.336251	0.461	0.644211	0.375691	0.461	2.21943	1.34341
0.461	0.714264	0.352961	0.461	1.24054	0.332845	0.462	0.638852	0.372565	0.462	2.21178	1.33878
0.462	0.711139	0.351416	0.462	1.23009	0.330042	0.463	0.634057	0.369769	0.463	2.20384	1.33397
0.464	0.706896	0.34932	0.464	1.22112	0.327635	0.465	0.629233	0.366956	0.465	2.19416	1.32811
0.465	0.704565	0.348168	0.465	1.21095	0.324907	0.466	0.623787	0.36378	0.466	2.18221	1.32088
0.466	0.701579	0.346692	0.466	1.20044	0.322087	0.467	0.619209	0.36111	0.467	2.16808	1.31233
0.467	0.699061	0.345448	0.467	1.19084	0.319511	0.468	0.615047	0.358683	0.468	2.154	1.3038
0.468	0.696606	0.344235	0.468	1.18203	0.317147	0.469	0.611677	0.356717	0.469	2.13895	1.2947
0.469	0.693887	0.342891	0.469	1.17277	0.314662	0.47	0.60779	0.35445	0.47	2.12445	1.28592
0.471	0.690991	0.34146	0.471	1.16579	0.312789	0.472	0.603707	0.352069	0.472	2.11016	1.27727
0.472	0.688245	0.340103	0.472	1.1564	0.31027	0.473	0.600073	0.34995	0.473	2.09487	1.26802
0.473	0.686048	0.339017	0.473	1.14982	0.308504	0.474	0.59688	0.348088	0.474	2.07781	1.25769
0.474	0.683126	0.337574	0.474	1.14389	0.306913	0.475	0.59361	0.346181	0.475	2.06007	1.24695
0.475	0.680868	0.336458	0.475	1.13753	0.305208	0.476	0.592025	0.345257	0.476	2.04289	1.23655
0.476	0.67771	0.334897	0.476	1.13204	0.303735	0.477	0.589731	0.343919	0.477	2.0251	1.22578
0.478	0.675336	0.333724	0.478	1.12554	0.30199	0.479	0.586514	0.342043	0.479	2.00663	1.2146
0.479	0.672162	0.332156	0.479	1.11971	0.300425	0.48	0.584141	0.340659	0.48	1.98865	1.20372
0.48	0.669798	0.330988	0.48	1.11369	0.29881	0.481	0.581121	0.338898	0.481	1.97037	1.19266
0.481	0.667477	0.32984	0.481	1.10597	0.296739	0.482	0.578983	0.337651	0.482	1.95318	1.18225
0.482	0.665483	0.328855	0.482	1.09711	0.294363	0.483	0.575772	0.335778	0.483	1.9368	1.17234
0.483	0.663542	0.327896	0.483	1.08787	0.291883	0.484	0.572746	0.334013	0.484	1.91955	1.16189
0.485	0.660991	0.326635	0.484	1.08008	0.289794	0.485	0.570921	0.332949	0.485	1.90142	1.15092
0.486	0.65784	0.325078	0.486	1.0736	0.288053	0.487	0.568886	0.331763	0.487	1.88324	1.13991
0.487	0.655065	0.323707	0.487	1.06734	0.286375	0.488	0.565874	0.330006	0.488	1.86464	1.12866
0.488	0.653073	0.322723	0.488	1.06248	0.285071	0.489	0.562875	0.328257	0.489	1.84584	1.11728
0.489	0.649701	0.321056	0.489	1.0587	0.284056	0.49	0.559884	0.326513	0.49	1.82757	1.10622
0.49	0.648353	0.32039	0.49	1.05416	0.282839	0.491	0.556819	0.324725	0.491	1.80992	1.09554
0.492	0.646524	0.319486	0.491	1.04872	0.281378	0.492	0.554661	0.323467	0.492	1.793	1.0853
0.493	0.643725	0.318103	0.493	1.04353	0.279987	0.494	0.553209	0.32262	0.494	1.77638	1.07524
0.494	0.641609	0.317057	0.494	1.03881	0.27872	0.495	0.551131	0.321408	0.495	1.75997	1.0653
0.495	0.639525	0.316028	0.495	1.03338	0.277263	0.496	0.548091	0.319635	0.496	1.74399	1.05563
0.496	0.637863	0.315207	0.496	1.02946	0.276212	0.497	0.545437	0.318087	0.497	1.72757	1.04569
0.497	0.635788	0.314181	0.497	1.02457	0.274899	0.498	0.54365	0.317045	0.498	1.71121	1.03578
0.499	0.632808	0.312709	0.498	1.01958	0.273559	0.499	0.541859	0.316001	0.499	1.69614	1.02667
0.5	0.631803	0.312212	0.5	1.01413	0.272097	0.501	0.540352	0.315122	0.501	1.68065	1.01729
0.501	0.630722	0.311678	0.501	1.01013	0.271026	0.502	0.539025	0.314348	0.502	1.66436	1.00743
0.502	0.628845	0.31075	0.502	1.00516	0.269691	0.503	0.537454	0.313432	0.503	1.64817	0.997631
0.503	0.628374	0.310517	0.503	1.00067	0.268487	0.504	0.535687	0.312402	0.504	1.63234	0.988048
0.504	0.628677	0.310667	0.504	0.995707	0.267155	0.505	0.533412	0.311074	0.505	1.61719	0.97888
0.505	0.628934	0.310794	0.505	0.991286	0.265969	0.506	0.530718	0.309504	0.506	1.60198	0.969672
0.507	0.629481	0.311064	0.507	0.987653	0.264994	0.508	0.528615	0.308277	0.508	1.58739	0.960836
0.508	0.628964	0.310809	0.508	0.983438	0.263863	0.509	0.5267	0.30716	0.509	1.57451	0.953044
0.509	0.627766	0.310217	0.509	0.980084	0.262963	0.51	0.523853	0.3055	0.51	1.56144	0.945133
0.51	0.626811	0.309745	0.51	0.97758	0.262291	0.511	0.520674	0.303646	0.511	1.54787	0.93692
0.511	0.624774	0.308738	0.511	0.973605	0.261225	0.512	0.518691	0.30249	0.512	1.53559	0.929486
0.512	0.623674	0.308195	0.512	0.969634	0.26016	0.513	0.515732	0.300764	0.513	1.52375	0.922321
0.514	0.622257	0.307494	0.514	0.966645	0.259358	0.515	0.512124	0.29866	0.515	1.51131	0.914791
0.515	0.620291	0.306523	0.515	0.962279	0.258186	0.516	0.509503	0.297132	0.516	1.49847	0.907019
0.516	0.619623	0.306193	0.516	0.958633	0.257208	0.517	0.507485	0.295954	0.517	1.48608	0.899517
0.517	0.617937	0.30536	0.517	0.955684	0.256417	0.518	0.505476	0.294783	0.518	1.47399	0.892198
0.518	0.616114	0.304459	0.518	0.95436	0.256061	0.519	0.50396	0.293899	0.519	1.46165	0.884729
0.519	0.613557	0.303195	0.519	0.951751	0.255362	0.52	0.502423	0.293003	0.52	1.44914	0.877155
0.521	0.609838	0.301358	0.52	0.948171	0.254401	0.522	0.500142	0.291673	0.522	1.43578	0.869067
0.522	0.60668	0.299797	0.522	0.942455	0.252867	0.523	0.497538	0.290154	0.523	1.42229	0.860906
0.523	0.603329	0.298141	0.523	0.937289	0.251481	0.524	0.495235	0.288811	0.524	1.40892	0.85281
0.524	0.599981	0.296486	0.524	0.93569	0.251052	0.525	0.492825	0.287405	0.525	1.39551	0.844697
0.525	0.597196	0.295111	0.525	0.932112	0.250092	0.526	0.490571	0.286091	0.526	1.38192	0.836466
0.526	0.594272	0.293666	0.526	0.929102	0.249285	0.527	0.488196	0.284706	0.527	1.36875	0.828496
0.528	0.591249	0.292172	0.527	0.926384	0.248555	0.529	0.48545	0.283104	0.529	1.35583	0.820679
0.529	0.58937	0.291243	0.529	0.920934	0.247093	0.53	0.483065	0.281714	0.53	1.34357	0.813256
0.53	0.588159	0.290645	0.53	0.918551	0.246454	0.531	0.4807	0.280334	0.531	1.3316	0.806008
0.531	0.58601	0.289583	0.531	0.915288	0.245578	0.532	0.477825	0.278657	0.532	1.3198	0.79887
0.532	0.583685	0.288434	0.532	0.911147	0.244467	0.533	0.475123	0.277082	0.533	1.30838	0.791955
0.533	0.581888	0.287546	0.533	0.907288	0.243432	0.534	0.471977	0.275247	0.534	1.29729	0.785241
0.535	0.580978	0.287096	0.534	0.903666	0.24246	0.535	0.468602	0.273279	0.535	1.28761	0.779383
0.536	0.580128	0.286676	0.536	0.901529	0.241887	0.537	0.466039	0.271784	0.537	1.27882	0.77406
0.537	0.57919	0.286213	0.537	0.898601	0.241101	0.538	0.46356	0.270339	0.538	1.26941	0.768371
0.538	0.577034	0.285147	0.538	0.895237	0.240198	0.539	0.460825	0.268743	0.539	1.25926	0.762223
0.539	0.575439	0.284359	0.539	0.893665	0.239776	0.54	0.457929	0.267055	0.54	1.24968	0.756427
0.54	0.573562	0.283432	0.54	0.891234	0.239124	0.541	0.454975	0.265332	0.541	1.24032	0.750756
0.541	0.572286	0.282801	0.541	0.889734	0.238722	0.542	0.45264	0.26397	0.542	1.23126	0.745277
0.543	0.571146	0.282238	0.543	0.886347	0.237813	0.544	0.450155	0.262521	0.544	1.22288	0.740205
0.544	0.569687	0.281516	0.544	0.881737	0.236576	0.545	0.447442	0.260939	0.545	1.2141	0.73489
0.545	0.568787	0.281072	0.545	0.87752	0.235445	0.546	0.445076	0.259559	0.546	1.2049	0.729317
0.546	0.567812	0.28059	0.546	0.87165	0.23387	0.547	0.443581	0.258687	0.547	1.19606	0.723967
0.547	0.567894	0.28063	0.547	0.866266	0.232425	0.548	0.442173	0.257866	0.548	1.18745	0.718758
0.548	0.56663	0.280006	0.548	0.861607	0.231175	0.549	0.440193	0.256711	0.549	1.1792	0.713763
0.55	0.566089	0.279738	0.55	0.857266	0.230011	0.551	0.43712	0.254919	0.551	1.17178	0.70927
0.551	0.565077	0.279239	0.551	0.852044	0.228609	0.552	0.433576	0.252852	0.552	1.16383	0.704458
0.552	0.563193	0.278307	0.552	0.847501	0.22739	0.553	0.4307	0.251175	0.553	1.15486	0.699029
0.553	0.56206	0.277747	0.553	0.842802	0.22613	0.554	0.427933	0.249561	0.554	1.14569	0.693481
0.554	0.561383	0.277413	0.554	0.838041	0.224852	0.555	0.425362	0.248062	0.555	1.13746	0.688499
0.555	0.561283	0.277364	0.555	0.832268	0.223303	0.556	0.422737	0.246531	0.556	1.13035	0.684193
0.557	0.560701	0.277076	0.557	0.827622	0.222057	0.558	0.419849	0.244847	0.558	1.12282	0.679636
0.558	0.559801	0.276631	0.558	0.823007	0.220818	0.559	0.417308	0.243366	0.559	1.11487	0.674826
0.559	0.55988	0.27667	0.559	0.817548	0.219354	0.56	0.415074	0.242062	0.56	1.10744	0.670326
0.56	0.559902	0.276681	0.56	0.812687	0.218049	0.561	0.413314	0.241036	0.561	1.10097	0.666409
0.561	0.558722	0.276098	0.561	0.81089	0.217568	0.562	0.41158	0.240025	0.562	1.09432	0.662384
0.562	0.557334	0.275412	0.562	0.807337	0.216614	0.563	0.409042	0.238545	0.563	1.08748	0.658246
0.564	0.557078	0.275286	0.563	0.80314	0.215488	0.565	0.407172	0.237454	0.565	1.08024	0.653863
0.565	0.556969	0.275232	0.565	0.799492	0.214509	0.566	0.404933	0.236149	0.566	1.07387	0.650009
0.566	0.557057	0.275275	0.566	0.796239	0.213637	0.567	0.402171	0.234538	0.567	1.06744	0.646114
0.567	0.557072	0.275283	0.567	0.792342	0.212591	0.568	0.399481	0.232969	0.568	1.06045	0.641888
0.568	0.557523	0.275506	0.568	0.786704	0.211078	0.569	0.397512	0.23182	0.569	1.05364	0.637764
0.569	0.556882	0.275189	0.569	0.781082	0.20957	0.57	0.395166	0.230453	0.57	1.04657	0.633485
0.571	0.555097	0.274307	0.57	0.776877	0.208442	0.572	0.392893	0.229127	0.572	1.03938	0.629134
0.572	0.554763	0.274141	0.572	0.77313	0.207436	0.573	0.39136	0.228233	0.573	1.03232	0.624859
0.573	0.554627	0.274075	0.573	0.769241	0.206393	0.574	0.389668	0.227246	0.574	1.02492	0.620376
0.574	0.552667	0.273106	0.574	0.765282	0.205331	0.575	0.387848	0.226185	0.575	1.01818	0.616297
0.575	0.551117	0.27234	0.575	0.760655	0.204089	0.576	0.385707	0.224936	0.576	1.01195	0.612528
0.576	0.550454	0.272012	0.576	0.755312	0.202655	0.577	0.383382	0.22358	0.577	1.00561	0.608693
0.578	0.549401	0.271492	0.577	0.750615	0.201395	0.579	0.38149	0.222477	0.579	0.999405	0.604935
0.579	0.550412	0.271991	0.579	0.747179	0.200473	0.58	0.379702	0.221434	0.58	0.993591	0.601416
0.58	0.551287	0.272424	0.58	0.744098	0.199647	0.581	0.378323	0.22063	0.581	0.988082	0.598081
0.581	0.551639	0.272598	0.581	0.740354	0.198642	0.582	0.377158	0.21995	0.582	0.982494	0.594699
0.582	0.552047	0.272799	0.582	0.73581	0.197423	0.583	0.376283	0.21944	0.583	0.977245	0.591522
0.583	0.551038	0.272301	0.583	0.732095	0.196426	0.584	0.375598	0.219041	0.584	0.972352	0.58856
0.584	0.551157	0.27236	0.584	0.728041	0.195338	0.585	0.373591	0.21787	0.585	0.96637	0.584939
0.586	0.551422	0.272491	0.586	0.724234	0.194317	0.587	0.371924	0.216898	0.587	0.961235	0.581831
0.587	0.549853	0.271715	0.587	0.721385	0.193553	0.588	0.370747	0.216212	0.588	0.955634	0.57844
0.588	0.549021	0.271304	0.588	0.717322	0.192462	0.589	0.369124	0.215265	0.589	0.949871	0.574952
0.589	0.54948	0.271531	0.589	0.713929	0.191552	0.59	0.367691	0.214429	0.59	0.945675	0.572413
0.59	0.550165	0.27187	0.59	0.710164	0.190542	0.591	0.366629	0.21381	0.591	0.94201	0.570194
0.591	0.550361	0.271966	0.591	0.706857	0.189655	0.592	0.365363	0.213072	0.592	0.939193	0.568489
0.593	0.551002	0.272283	0.593	0.703762	0.188824	0.594	0.363517	0.211995	0.594	0.935258	0.566107
0.594	0.551121	0.272342	0.594	0.700248	0.187882	0.595	0.361729	0.210953	0.595	0.931223	0.563665
0.595	0.551581	0.272569	0.595	0.697037	0.18702	0.596	0.359253	0.209509	0.596	0.927489	0.561405
0.596	0.552508	0.273027	0.596	0.694503	0.18634	0.597	0.357725	0.208618	0.597	0.923324	0.558883
0.597	0.55425	0.273888	0.597	0.690662	0.185309	0.598	0.356488	0.207896	0.598	0.918759	0.55612
0.598	0.555901	0.274704	0.598	0.686803	0.184274	0.599	0.354691	0.206848	0.599	0.913603	0.553
0.6	0.556481	0.274991	0.599	0.683102	0.183281	0.601	0.353015	0.205871	0.601	0.909977	0.550805
0.601	0.557037	0.275266	0.601	0.681434	0.182833	0.602	0.350529	0.204421	0.602	0.905138	0.547876
0.602	0.557971	0.275727	0.602	0.680357	0.182545	0.603	0.348266	0.203101	0.603	0.901062	0.545408
0.603	0.55837	0.275924	0.603	0.678965	0.182171	0.604	0.346114	0.201847	0.604	0.896634	0.542728
0.604	0.558463	0.27597	0.604	0.677386	0.181747	0.605	0.343949	0.200584	0.605	0.892437	0.540187
0.605	0.558274	0.275877	0.605	0.675956	0.181364	0.606	0.342002	0.199448	0.606	0.889841	0.538617
0.607	0.558788	0.276131	0.606	0.674175	0.180886	0.608	0.339828	0.19818	0.608	0.88614	0.536376
0.608	0.559233	0.276351	0.608	0.67189	0.180273	0.609	0.337619	0.196892	0.609	0.88242	0.534124
0.609	0.559596	0.27653	0.609	0.670509	0.179902	0.61	0.336226	0.19608	0.61	0.878219	0.531582
0.61	0.560125	0.276791	0.61	0.668392	0.179334	0.611	0.334222	0.194911	0.611	0.875375	0.52986
0.611	0.560602	0.277027	0.611	0.666618	0.178858	0.612	0.33243	0.193866	0.612	0.872801	0.528302
0.612	0.561157	0.277302	0.612	0.664667	0.178335	0.613	0.330072	0.192491	0.613	0.870254	0.52676
0.614	0.56141	0.277426	0.613	0.662758	0.177823	0.615	0.327837	0.191188	0.615	0.866175	0.524291
0.615	0.562155	0.277795	0.615	0.661213	0.177408	0.616	0.32574	0.189964	0.616	0.861921	0.521717
0.616	0.562978	0.278201	0.616	0.660189	0.177133	0.617	0.323841	0.188857	0.617	0.858956	0.519922
0.617	0.56246	0.277945	0.617	0.658174	0.176593	0.618	0.321593	0.187546	0.618	0.856776	0.518602
0.618	0.561912	0.277674	0.618	0.65564	0.175913	0.619	0.31877	0.1859	0.619	0.853131	0.516396
0.619	0.561649	0.277545	0.619	0.651997	0.174935	0.62	0.315814	0.184176	0.62	0.850328	0.514699
0.621	0.561007	0.277227	0.62	0.649029	0.174139	0.622	0.314223	0.183248	0.622	0.848008	0.513295
0.622	0.559949	0.276704	0.622	0.646249	0.173393	0.623	0.312397	0.182183	0.623	0.845901	0.51202
0.623	0.559078	0.276274	0.623	0.642543	0.172399	0.624	0.31137	0.181585	0.624	0.843144	0.510351
0.624	0.557584	0.275536	0.624	0.638606	0.171343	0.625	0.309499	0.180493	0.625	0.840101	0.508509
0.625	0.555989	0.274748	0.625	0.634965	0.170365	0.626	0.307965	0.179599	0.626	0.836511	0.506336
0.626	0.554251	0.273889	0.626	0.634304	0.170188	0.627	0.306749	0.17889	0.627	0.834032	0.504835
0.627	0.553096	0.273318	0.627	0.633896	0.170079	0.629	0.304661	0.177672	0.629	0.832162	0.503703
0.629	0.552875	0.273209	0.629	0.631637	0.169473	0.63	0.303098	0.176761	0.63	0.830302	0.502578
0.63	0.551988	0.27277	0.63	0.628672	0.168677	0.631	0.301287	0.175704	0.631	0.828159	0.50128
0.631	0.550865	0.272216	0.631	0.626455	0.168082	0.632	0.299549	0.174691	0.632	0.826546	0.500304
0.632	0.549991	0.271784	0.632	0.624472	0.16755	0.633	0.298196	0.173902	0.633	0.824304	0.498947
0.633	0.549971	0.271774	0.633	0.623175	0.167202	0.634	0.296881	0.173135	0.634	0.822054	0.497585
0.634	0.550289	0.271931	0.634	0.621924	0.166867	0.635	0.296446	0.172881	0.635	0.819131	0.495816
0.636	0.550687	0.272127	0.636	0.619979	0.166345	0.637	0.293877	0.171383	0.637	0.816752	0.494376
0.637	0.549803	0.271691	0.637	0.617335	0.165635	0.638	0.292303	0.170465	0.638	0.814502	0.493014
0.638	0.548694	0.271143	0.638	0.614681	0.164923	0.639	0.291006	0.169709	0.639	0.811778	0.491365
0.639	0.548423	0.271009	0.639	0.612961	0.164462	0.64	0.289515	0.168839	0.64	0.809326	0.489881
0.64	0.548199	0.270898	0.64	0.610959	0.163925	0.641	0.28772	0.167792	0.641	0.808209	0.489205
0.641	0.548021	0.27081	0.641	0.608871	0.163364	0.642	0.285731	0.166633	0.642	0.805941	0.487832
0.643	0.546559	0.270088	0.642	0.606971	0.162855	0.644	0.28486	0.166124	0.644	0.805188	0.487376
0.644	0.545049	0.269342	0.644	0.604051	0.162071	0.645	0.284639	0.165996	0.645	0.803459	0.48633
0.645	0.54451	0.269075	0.645	0.601616	0.161418	0.646	0.283698	0.165447	0.646	0.800901	0.484782
0.646	0.544349	0.268995	0.646	0.600719	0.161177	0.647	0.282281	0.16462	0.647	0.799885	0.484167
0.647	0.543197	0.268426	0.647	0.598941	0.1607	0.648	0.282033	0.164476	0.648	0.797191	0.482535
0.648	0.541382	0.267529	0.648	0.59709	0.160204	0.649	0.28179	0.164334	0.649	0.793626	0.480378
0.65	0.54038	0.267034	0.649	0.595249	0.15971	0.651	0.279724	0.163129	0.651	0.789679	0.477989
0.651	0.538842	0.266274	0.651	0.59301	0.159109	0.652	0.279063	0.162743	0.652	0.785881	0.47569
0.652	0.536781	0.265256	0.652	0.590623	0.158468	0.653	0.27831	0.162305	0.653	0.782162	0.473439
0.653	0.534735	0.264245	0.653	0.588056	0.15778	0.654	0.278422	0.16237	0.654	0.779185	0.471637
0.654	0.532636	0.263207	0.654	0.587128	0.157531	0.655	0.276958	0.161516	0.655	0.777503	0.470619
0.655	0.529974	0.261892	0.655	0.586252	0.157295	0.656	0.27544	0.160631	0.656	0.775531	0.469425
0.657	0.526398	0.260125	0.656	0.584692	0.156877	0.658	0.275421	0.16062	0.658	0.773568	0.468237
0.658	0.523678	0.258781	0.658	0.582627	0.156323	0.659	0.275234	0.160511	0.659	0.770552	0.466411
0.659	0.521628	0.257768	0.659	0.58033	0.155707	0.66	0.275735	0.160803	0.66	0.76864	0.465254
0.66	0.519113	0.256525	0.66	0.578578	0.155236	0.661	0.275639	0.160747	0.661	0.765138	0.463134
0.661	0.516771	0.255367	0.661	0.575815	0.154495	0.662	0.274699	0.160199	0.662	0.763424	0.462097
0.662	0.514488	0.254239	0.662	0.572619	0.153638	0.663	0.274752	0.16023	0.663	0.762	0.461235
0.664	0.512475	0.253245	0.663	0.569358	0.152763	0.665	0.273837	0.159696	0.665	0.759429	0.459679
0.665	0.510301	0.25217	0.665	0.565858	0.151824	0.666	0.273613	0.159566	0.666	0.756785	0.458078
0.666	0.506521	0.250302	0.666	0.5634	0.151164	0.667	0.273619	0.159569	0.667	0.754122	0.456466
0.667	0.503842	0.248979	0.667	0.560516	0.15039	0.668	0.273199	0.159324	0.668	0.752163	0.45528
0.668	0.501934	0.248036	0.668	0.556939	0.149431	0.669	0.273224	0.159338	0.669	0.749534	0.453689
0.669	0.499609	0.246887	0.669	0.553413	0.148485	0.67	0.272469	0.158898	0.67	0.747541	0.452483
0.67	0.496527	0.245364	0.67	0.551243	0.147902	0.672	0.272203	0.158743	0.672	0.745506	0.451251
0.672	0.494032	0.244131	0.672	0.551256	0.147906	0.673	0.272052	0.158655	0.673	0.743333	0.449936
0.673	0.492426	0.243337	0.673	0.550073	0.147588	0.674	0.272	0.158624	0.674	0.74151	0.448833
0.674	0.489662	0.241971	0.674	0.547544	0.14691	0.675	0.27065	0.157838	0.675	0.739801	0.447798
0.675	0.486202	0.240262	0.675	0.546447	0.146616	0.676	0.268936	0.156838	0.676	0.73723	0.446242
0.676	0.483093	0.238725	0.676	0.54666	0.146673	0.677	0.269161	0.156969	0.677	0.736027	0.445513
0.677	0.480553	0.23747	0.677	0.546411	0.146606	0.678	0.268703	0.156702	0.678	0.733431	0.443942
0.679	0.47933	0.236866	0.678	0.546217	0.146554	0.68	0.268635	0.156662	0.68	0.730482	0.442157
0.68	0.478566	0.236488	0.68	0.546595	0.146655	0.681	0.268407	0.156529	0.681	0.728199	0.440775
0.681	0.476769	0.2356	0.681	0.545885	0.146465	0.682	0.266862	0.155629	0.682	0.725696	0.43926
0.682	0.473935	0.2342	0.682	0.543585	0.145848	0.683	0.267026	0.155724	0.683	0.722386	0.437257
0.683	0.471583	0.233038	0.683	0.541815	0.145373	0.684	0.26635	0.155329	0.684	0.720668	0.436216
0.684	0.469388	0.231953	0.684	0.540991	0.145152	0.685	0.265635	0.154913	0.685	0.718063	0.43464
0.686	0.468182	0.231357	0.685	0.53993	0.144867	0.687	0.265584	0.154883	0.687	0.714792	0.43266
0.687	0.467341	0.230941	0.687	0.539988	0.144883	0.688	0.264473	0.154235	0.688	0.711355	0.430579
0.688	0.466016	0.230286	0.688	0.539336	0.144708	0.689	0.263084	0.153425	0.689	0.70828	0.428718
0.689	0.46366	0.229122	0.689	0.538215	0.144407	0.69	0.262299	0.152967	0.69	0.705158	0.426828
0.69	0.462044	0.228324	0.69	0.536012	0.143816	0.691	0.261005	0.152213	0.691	0.703246	0.425671
0.691	0.461368	0.22799	0.691	0.533469	0.143133	0.692	0.260037	0.151648	0.692	0.700519	0.424021
0.693	0.460156	0.227391	0.692	0.530451	0.142324	0.694	0.258439	0.150716	0.694	0.698189	0.42261
0.694	0.45915	0.226893	0.694	0.529409	0.142044	0.695	0.257974	0.150445	0.695	0.696851	0.4218
0.695	0.458207	0.226427	0.695	0.528943	0.141919	0.696	0.257111	0.149942	0.696	0.69537	0.420904
0.696	0.458018	0.226334	0.696	0.527695	0.141584	0.697	0.255881	0.149224	0.697	0.693046	0.419497
0.697	0.456966	0.225815	0.697	0.526412	0.14124	0.698	0.254862	0.14863	0.698	0.690755	0.41811
0.698	0.455647	0.225162	0.698	0.525247	0.140927	0.699	0.254022	0.14814	0.699	0.686733	0.415676
0.7	0.454758	0.224723	0.699	0.524447	0.140713	0.701	0.253208	0.147665	0.701	0.684016	0.414031
0.701	0.454428	0.22456	0.701	0.523979	0.140587	0.702	0.251836	0.146865	0.702	0.680715	0.412034
0.702	0.454936	0.224811	0.702	0.523218	0.140383	0.703	0.250457	0.146061	0.703	0.678048	0.410419
0.703	0.455484	0.225082	0.703	0.523262	0.140395	0.704	0.248698	0.145035	0.704	0.675	0.408574
0.704	0.45534	0.225011	0.704	0.522021	0.140062	0.705	0.247215	0.14417	0.705	0.671314	0.406343
0.705	0.45461	0.22465	0.705	0.519979	0.139514	0.706	0.245059	0.142913	0.706	0.66887	0.404864
0.707	0.454475	0.224583	0.706	0.519856	0.139481	0.708	0.243037	0.141734	0.708	0.666453	0.403401
0.708	0.454386	0.224539	0.708	0.520065	0.139537	0.709	0.242689	0.141531	0.709	0.664396	0.402155
0.709	0.452785	0.223748	0.709	0.51901	0.139254	0.71	0.242185	0.141237	0.71	0.662125	0.400781
0.71	0.451385	0.223056	0.71	0.518039	0.138993	0.711	0.241401	0.14078	0.711	0.659546	0.39922
0.711	0.450807	0.222771	0.711	0.517639	0.138886	0.712	0.240137	0.140043	0.712	0.656711	0.397504
0.712	0.450122	0.222432	0.712	0.515517	0.138317	0.713	0.239402	0.139614	0.713	0.652966	0.395237
0.713	0.449064	0.221909	0.713	0.5135	0.137776	0.715	0.238759	0.139239	0.715	0.650173	0.393546
0.715	0.449543	0.222146	0.715	0.511945	0.137358	0.716	0.236927	0.138171	0.716	0.647891	0.392165
0.716	0.450285	0.222513	0.716	0.510248	0.136903	0.717	0.234905	0.136992	0.717	0.646397	0.391261
0.717	0.450877	0.222805	0.717	0.509429	0.136683	0.718	0.233211	0.136004	0.718	0.643943	0.389776
0.718	0.450296	0.222518	0.718	0.505877	0.13573	0.719	0.23123	0.134849	0.719	0.642994	0.389201
0.719	0.450157	0.22245	0.719	0.502835	0.134914	0.72	0.229808	0.134019	0.72	0.641313	0.388184
0.72	0.449995	0.222369	0.72	0.502286	0.134767	0.722	0.227864	0.132885	0.722	0.640046	0.387417
0.722	0.448873	0.221815	0.721	0.502376	0.134791	0.723	0.225478	0.131494	0.723	0.637633	0.385956
0.723	0.448017	0.221392	0.723	0.502058	0.134706	0.724	0.223809	0.130521	0.724	0.63596	0.384944
0.724	0.448419	0.221591	0.724	0.500584	0.13431	0.725	0.223159	0.130141	0.725	0.633845	0.383663
0.725	0.449474	0.222112	0.725	0.499119	0.133917	0.726	0.222568	0.129797	0.726	0.631404	0.382186
0.726	0.448806	0.221782	0.726	0.498958	0.133874	0.727	0.22149	0.129168	0.727	0.62906	0.380767
0.727	0.448788	0.221773	0.727	0.49914	0.133923	0.728	0.221093	0.128937	0.728	0.625346	0.378519
0.729	0.448855	0.221806	0.728	0.498694	0.133803	0.73	0.219835	0.128203	0.73	0.622203	0.376616
0.73	0.448245	0.221505	0.73	0.495842	0.133038	0.731	0.219143	0.127799	0.731	0.619858	0.375197
0.731	0.446968	0.220874	0.731	0.494775	0.132752	0.732	0.21827	0.127291	0.732	0.618477	0.374361
0.732	0.446773	0.220777	0.732	0.495053	0.132826	0.733	0.218202	0.127251	0.733	0.616139	0.372946
0.733	0.446751	0.220767	0.733	0.494157	0.132586	0.734	0.217958	0.127109	0.734	0.613869	0.371572
0.734	0.446061	0.220425	0.734	0.49205	0.13202	0.735	0.215777	0.125837	0.735	0.610487	0.369525
0.736	0.445326	0.220063	0.735	0.488144	0.130973	0.737	0.214584	0.125141	0.737	0.608345	0.368228
0.737	0.444316	0.219563	0.737	0.485125	0.130162	0.738	0.212827	0.124116	0.738	0.605614	0.366575
0.738	0.442087	0.218462	0.738	0.482769	0.12953	0.739	0.211658	0.123434	0.739	0.60281	0.364878
0.739	0.440841	0.217846	0.739	0.481505	0.129191	0.74	0.211166	0.123148	0.74	0.599792	0.363051
0.74	0.441744	0.218292	0.74	0.483438	0.12971	0.741	0.209881	0.122398	0.741	0.59775	0.361815
0.741	0.441661	0.218251	0.741	0.483284	0.129669	0.742	0.209064	0.121922	0.742	0.595593	0.360509
0.743	0.441538	0.218191	0.742	0.48185	0.129284	0.744	0.207071	0.12076	0.744	0.59362	0.359315
0.744	0.440888	0.217869	0.744	0.479984	0.128783	0.745	0.205708	0.119965	0.745	0.592088	0.358388
0.745	0.440777	0.217815	0.745	0.477757	0.128186	0.746	0.204892	0.119489	0.746	0.588739	0.356361
0.746	0.440254	0.217556	0.746	0.477041	0.127993	0.747	0.204301	0.119144	0.747	0.586154	0.354796
0.747	0.439852	0.217357	0.747	0.47615	0.127754	0.748	0.202756	0.118243	0.748	0.583776	0.353356
0.748	0.439125	0.216998	0.748	0.476278	0.127789	0.749	0.201906	0.117747	0.749	0.580869	0.351597
0.749	0.438198	0.21654	0.749	0.477407	0.128092	0.751	0.201525	0.117525	0.751	0.577044	0.349282
0.751	0.436933	0.215915	0.751	0.477314	0.128067	0.752	0.200673	0.117028	0.752	0.574246	0.347588
0.752	0.434789	0.214855	0.752	0.477286	0.128059	0.753	0.200625	0.117	0.753	0.571561	0.345963
0.753	0.434055	0.214493	0.753	0.477173	0.128029	0.754	0.200293	0.116806	0.754	0.568675	0.344216
0.754	0.432203	0.213578	0.754	0.478202	0.128305	0.755	0.20028	0.116799	0.755	0.566183	0.342708
0.755	0.430086	0.212532	0.755	0.479412	0.12863	0.756	0.199914	0.116586	0.756	0.564125	0.341462
0.756	0.42832	0.211659	0.756	0.479781	0.128729	0.758	0.19923	0.116187	0.758	0.56283	0.340678
0.758	0.426085	0.210554	0.757	0.479019	0.128524	0.759	0.198717	0.115888	0.759	0.559882	0.338894
0.759	0.425391	0.210211	0.759	0.478392	0.128356	0.76	0.198334	0.115664	0.76	0.557653	0.337545
0.76	0.424236	0.20964	0.76	0.479388	0.128623	0.761	0.196594	0.114649	0.761	0.555067	0.335979
0.761	0.422855	0.208958	0.761	0.478046	0.128263	0.762	0.194946	0.113689	0.762	0.553412	0.334977
0.762	0.421117	0.208099	0.762	0.475393	0.127551	0.763	0.19474	0.113568	0.763	0.551644	0.333907
0.763	0.418507	0.206809	0.763	0.474891	0.127416	0.765	0.194197	0.113252	0.765	0.54963	0.332688
0.765	0.417258	0.206192	0.764	0.4742	0.127231	0.766	0.194888	0.113655	0.766	0.547253	0.331249
0.766	0.415523	0.205335	0.766	0.471074	0.126392	0.767	0.194491	0.113423	0.767	0.544029	0.329298
0.767	0.415642	0.205394	0.767	0.470484	0.126234	0.768	0.193204	0.112672	0.768	0.540448	0.32713
0.768	0.416358	0.205747	0.768	0.468096	0.125593	0.769	0.192593	0.112316	0.769	0.537479	0.325334
0.769	0.416073	0.205606	0.769	0.465219	0.124822	0.77	0.192213	0.112095	0.77	0.534382	0.323459
0.77	0.414568	0.204863	0.77	0.464196	0.124547	0.772	0.191219	0.111515	0.772	0.531643	0.321801
0.772	0.414568	0.204863	0.771	0.464146	0.124534	0.773	0.190913	0.111337	0.773	0.528622	0.319972
0.773	0.413333	0.204253	0.773	0.464266	0.124566	0.774	0.191485	0.11167	0.774	0.52553	0.318101
0.774	0.413038	0.204107	0.774	0.465819	0.124983	0.775	0.191808	0.111859	0.775	0.52143	0.315619
0.775	0.411259	0.203228	0.775	0.465396	0.124869	0.776	0.191457	0.111654	0.776	0.518879	0.314075
0.776	0.41163	0.203411	0.776	0.465331	0.124852	0.777	0.191293	0.111558	0.777	0.516085	0.312384
0.777	0.411904	0.203546	0.777	0.46662	0.125197	0.778	0.191683	0.111785	0.778	0.513479	0.310806
0.779	0.411087	0.203143	0.778	0.467624	0.125467	0.78	0.191577	0.111724	0.78	0.510275	0.308867
0.78	0.411909	0.203549	0.78	0.466748	0.125232	0.781	0.192372	0.112187	0.781	0.507873	0.307413
0.781	0.411545	0.203369	0.781	0.464945	0.124748	0.782	0.191938	0.111934	0.782	0.505351	0.305886
0.782	0.412154	0.20367	0.782	0.465803	0.124978	0.783	0.190581	0.111143	0.783	0.502885	0.304394
0.783	0.410704	0.202953	0.783	0.46561	0.124926	0.784	0.189038	0.110243	0.784	0.500128	0.302725
0.784	0.410296	0.202752	0.784	0.465159	0.124805	0.785	0.187612	0.109411	0.785	0.497489	0.301127
0.786	0.408942	0.202083	0.785	0.462765	0.124163	0.787	0.186394	0.108701	0.787	0.496084	0.300277
0.787	0.408217	0.201725	0.787	0.460875	0.123656	0.788	0.186111	0.108536	0.788	0.494621	0.299391
0.788	0.407633	0.201436	0.788	0.460427	0.123536	0.789	0.184687	0.107706	0.789	0.493276	0.298577
0.789	0.407249	0.201246	0.789	0.459229	0.123214	0.79	0.183613	0.107079	0.79	0.491376	0.297427
0.79	0.406834	0.201041	0.79	0.456401	0.122455	0.791	0.183165	0.106818	0.791	0.489159	0.296085
0.791	0.406564	0.200908	0.791	0.454006	0.121813	0.792	0.18287	0.106646	0.792	0.4869	0.294718
0.792	0.407743	0.20149	0.792	0.452632	0.121444	0.794	0.182597	0.106487	0.794	0.486021	0.294186
0.794	0.408969	0.202096	0.794	0.452561	0.121425	0.795	0.182429	0.106389	0.795	0.486432	0.294435
0.795	0.409896	0.202554	0.795	0.452398	0.121381	0.796	0.182071	0.10618	0.796	0.486152	0.294265
0.796	0.411253	0.203225	0.796	0.451432	0.121122	0.797	0.180503	0.105266	0.797	0.485384	0.293801
0.797	0.41147	0.203332	0.797	0.450404	0.120846	0.798	0.179425	0.104637	0.798	0.484894	0.293504
0.798	0.410122	0.202666	0.798	0.449653	0.120645	0.799	0.178822	0.104285	0.799	0.483792	0.292837
0.799	0.409761	0.202488	0.799	0.448578	0.120357	0.801	0.178381	0.104028	0.801	0.482287	0.291926
0.801	0.411071	0.203135	0.8	0.447132	0.119969	0.802	0.178763	0.104251	0.802	0.481079	0.291195
0.802	0.411938	0.203563	0.802	0.446082	0.119687	0.803	0.17818	0.103911	0.803	0.478634	0.289715
0.803	0.412142	0.203664	0.803	0.444973	0.119389	0.804	0.178103	0.103866	0.804	0.476586	0.288475
0.804	0.411599	0.203396	0.804	0.444312	0.119212	0.805	0.177775	0.103675	0.805	0.474773	0.287378
0.805	0.41162	0.203406	0.805	0.444332	0.119217	0.806	0.177587	0.103565	0.806	0.472773	0.286167
0.806	0.412361	0.203772	0.806	0.443001	0.11886	0.808	0.177264	0.103376	0.808	0.471067	0.285134
0.808	0.411771	0.203481	0.807	0.442879	0.118827	0.809	0.176942	0.103189	0.809	0.469677	0.284293
0.809	0.412645	0.203912	0.809	0.443842	0.119086	0.81	0.176509	0.102936	0.81	0.468256	0.283433
0.81	0.414946	0.205049	0.81	0.443604	0.119022	0.811	0.175369	0.102271	0.811	0.465756	0.28192
0.811	0.416114	0.205627	0.811	0.443288	0.118937	0.812	0.174613	0.101831	0.812	0.462776	0.280116
0.812	0.41663	0.205882	0.812	0.440783	0.118265	0.813	0.173229	0.101023	0.813	0.460496	0.278736
0.813	0.41853	0.206821	0.813	0.4387	0.117706	0.815	0.171708	0.100137	0.815	0.458383	0.277457
0.815	0.419019	0.207062	0.814	0.437082	0.117272	0.816	0.170484	0.0994229	0.816	0.455905	0.275957
0.816	0.420263	0.207677	0.816	0.437484	0.11738	0.817	0.169808	0.0990287	0.817	0.453894	0.27474
0.817	0.420215	0.207654	0.817	0.437305	0.117332	0.818	0.169531	0.0988668	0.818	0.451447	0.273258
0.818	0.420244	0.207668	0.818	0.436691	0.117167	0.819	0.170409	0.0993793	0.819	0.449342	0.271984
0.819	0.420901	0.207993	0.819	0.436384	0.117085	0.82	0.17135	0.0999279	0.82	0.447266	0.270728
0.82	0.422555	0.20881	0.82	0.43811	0.117548	0.822	0.171094	0.0997787	0.822	0.444823	0.269249
0.822	0.423985	0.209516	0.821	0.439273	0.11786	0.823	0.170814	0.0996151	0.823	0.442379	0.26777
0.823	0.42523	0.210132	0.823	0.439332	0.117876	0.824	0.170133	0.0992183	0.824	0.440042	0.266355
0.824	0.426107	0.210565	0.824	0.44152	0.118463	0.825	0.169399	0.0987901	0.825	0.438841	0.265629
0.825	0.425601	0.210315	0.825	0.441335	0.118413	0.826	0.168647	0.0983512	0.826	0.437765	0.264977
0.826	0.425437	0.210234	0.826	0.443087	0.118883	0.827	0.168029	0.097991	0.827	0.436612	0.264279
0.827	0.426186	0.210604	0.827	0.443597	0.11902	0.828	0.167833	0.0978767	0.828	0.436	0.263909
0.829	0.426171	0.210597	0.828	0.443385	0.118963	0.83	0.168423	0.098221	0.83	0.434457	0.262975
0.83	0.42768	0.211342	0.83	0.443704	0.119049	0.831	0.16759	0.0977352	0.831	0.432654	0.261883
0.831	0.427483	0.211245	0.831	0.443069	0.118878	0.832	0.166156	0.0968989	0.832	0.431308	0.261068
0.832	0.425813	0.21042	0.832	0.441498	0.118457	0.833	0.165303	0.0964015	0.833	0.4306	0.26064
0.833	0.426771	0.210893	0.833	0.441752	0.118525	0.834	0.164771	0.0960912	0.834	0.429293	0.259849
0.834	0.426663	0.21084	0.834	0.44148	0.118452	0.835	0.164575	0.0959765	0.835	0.427312	0.25865
0.835	0.426021	0.210522	0.835	0.441321	0.11841	0.837	0.164216	0.0957672	0.837	0.424744	0.257096
0.837	0.425932	0.210479	0.836	0.439952	0.118042	0.838	0.162963	0.0950367	0.838	0.422323	0.25563
0.838	0.424494	0.209768	0.838	0.439531	0.117929	0.839	0.162181	0.0945803	0.839	0.419824	0.254117
0.839	0.423613	0.209333	0.839	0.441868	0.118556	0.84	0.161827	0.094374	0.84	0.417897	0.252951
0.84	0.423316	0.209186	0.84	0.439982	0.11805	0.841	0.161209	0.0940135	0.841	0.41624	0.251948
0.841	0.423029	0.209044	0.841	0.439536	0.11793	0.842	0.160628	0.0936751	0.842	0.415314	0.251387
0.842	0.423465	0.209259	0.842	0.439373	0.117887	0.844	0.160295	0.0934809	0.844	0.414423	0.250848
0.844	0.424325	0.209684	0.843	0.440049	0.118068	0.845	0.159238	0.0928645	0.845	0.412661	0.249781
0.845	0.424307	0.209675	0.845	0.440001	0.118055	0.846	0.158445	0.0924021	0.846	0.410461	0.24845
0.846	0.42451	0.209776	0.846	0.440715	0.118247	0.847	0.157972	0.0921261	0.847	0.408774	0.247429
0.847	0.424129	0.209588	0.847	0.441332	0.118412	0.848	0.157411	0.0917988	0.848	0.406394	0.245988
0.848	0.422999	0.209029	0.848	0.443065	0.118877	0.849	0.156813	0.09145	0.849	0.404208	0.244665
0.849	0.42263	0.208847	0.849	0.445548	0.119544	0.851	0.156205	0.0910954	0.851	0.402543	0.243658
0.851	0.422279	0.208673	0.85	0.446701	0.119853	0.852	0.155956	0.0909504	0.852	0.400078	0.242165
0.852	0.420034	0.207564	0.852	0.448875	0.120436	0.853	0.155404	0.0906285	0.853	0.396268	0.239859
0.853	0.4181	0.206608	0.853	0.451008	0.121008	0.854	0.154712	0.0902246	0.854	0.393584	0.238234
0.854	0.415967	0.205554	0.854	0.452574	0.121429	0.855	0.155374	0.0906108	0.855	0.39159	0.237028
0.855	0.415526	0.205336	0.855	0.454113	0.121842	0.856	0.155273	0.0905522	0.856	0.389595	0.23582
0.856	0.415645	0.205395	0.856	0.454738	0.122009	0.858	0.154059	0.0898442	0.858	0.387841	0.234758
0.858	0.416296	0.205717	0.857	0.456408	0.122457	0.859	0.153255	0.0893751	0.859	0.386096	0.233702
0.859	0.415679	0.205412	0.859	0.458888	0.123123	0.86	0.15282	0.0891217	0.86	0.384067	0.232474
0.86	0.414627	0.204892	0.86	0.460591	0.12358	0.861	0.152224	0.088774	0.861	0.382858	0.231742
0.861	0.413449	0.20431	0.861	0.462042	0.123969	0.862	0.151544	0.0883771	0.862	0.382691	0.231641
0.862	0.41268	0.20393	0.862	0.463631	0.124396	0.863	0.151252	0.0882071	0.863	0.382278	0.231391
0.863	0.412725	0.203952	0.863	0.463865	0.124458	0.865	0.151177	0.0881632	0.865	0.381692	0.231036
0.865	0.413257	0.204215	0.864	0.464051	0.124508	0.866	0.150721	0.0878975	0.866	0.380799	0.230496
0.866	0.412714	0.203947	0.866	0.462798	0.124172	0.867	0.150109	0.0875403	0.867	0.379945	0.229979
0.867	0.411814	0.203502	0.867	0.461805	0.123906	0.868	0.149582	0.0872329	0.868	0.378468	0.229085
0.868	0.411307	0.203251	0.868	0.460574	0.123575	0.869	0.149727	0.0873176	0.869	0.376579	0.227941
0.869	0.410464	0.202835	0.869	0.458749	0.123085	0.87	0.149671	0.0872849	0.87	0.376044	0.227618
0.87	0.409525	0.202371	0.87	0.458005	0.122886	0.872	0.149686	0.0872938	0.872	0.375468	0.227269
0.872	0.409056	0.202139	0.871	0.457729	0.122812	0.873	0.149865	0.087398	0.873	0.374616	0.226753
0.873	0.409032	0.202127	0.873	0.456931	0.122598	0.874	0.150166	0.0875735	0.874	0.373823	0.226273
0.874	0.408465	0.201847	0.874	0.455155	0.122121	0.875	0.150292	0.0876474	0.875	0.37341	0.226023
0.875	0.408563	0.201895	0.875	0.453363	0.12164	0.876	0.149792	0.0873556	0.876	0.372679	0.225581
0.876	0.408854	0.202039	0.876	0.450798	0.120952	0.877	0.148465	0.0865816	0.877	0.371345	0.224773
0.877	0.408513	0.201871	0.877	0.449353	0.120565	0.878	0.146842	0.0856352	0.878	0.370656	0.224356
0.878	0.407371	0.201307	0.878	0.446643	0.119838	0.88	0.145974	0.0851288	0.88	0.370991	0.224559
0.88	0.406486	0.200869	0.879	0.443377	0.118961	0.881	0.145375	0.0847798	0.881	0.371233	0.224705
0.881	0.405201	0.200234	0.881	0.440103	0.118083	0.882	0.145341	0.08476	0.882	0.371333	0.224766
0.882	0.404761	0.200017	0.882	0.436817	0.117201	0.883	0.145314	0.084744	0.883	0.371128	0.224642
0.883	0.404143	0.199711	0.883	0.435414	0.116824	0.884	0.145401	0.084795	0.884	0.370515	0.224271
0.884	0.403161	0.199226	0.884	0.434321	0.116531	0.885	0.144984	0.0845519	0.885	0.369669	0.223759
0.885	0.401888	0.198597	0.885	0.434378	0.116547	0.887	0.143391	0.0836228	0.887	0.368123	0.222823
0.887	0.401081	0.198198	0.886	0.433194	0.116229	0.888	0.142043	0.0828365	0.888	0.367744	0.222594
0.888	0.399628	0.19748	0.888	0.429872	0.115338	0.889	0.141529	0.0825365	0.889	0.367972	0.222731
0.889	0.399823	0.197576	0.889	0.427447	0.114687	0.89	0.140725	0.0820681	0.89	0.367083	0.222194
0.89	0.400627	0.197974	0.89	0.426192	0.11435	0.891	0.139571	0.0813948	0.891	0.365566	0.221275
0.891	0.400095	0.197711	0.891	0.423514	0.113632	0.892	0.138647	0.080856	0.892	0.36376	0.220182
0.892	0.399227	0.197282	0.892	0.421828	0.113179	0.894	0.137232	0.0800307	0.894	0.362556	0.219454
0.894	0.398979	0.197159	0.893	0.420002	0.112689	0.895	0.136021	0.0793245	0.895	0.361295	0.21869
0.895	0.398581	0.196963	0.895	0.418839	0.112377	0.896	0.135326	0.0789195	0.896	0.360206	0.218031
0.896	0.399645	0.197489	0.896	0.418065	0.11217	0.897	0.134474	0.0784226	0.897	0.359594	0.217661
0.897	0.40044	0.197881	0.897	0.41641	0.111726	0.898	0.133171	0.0776624	0.898	0.35904	0.217325
0.898	0.401475	0.198393	0.898	0.415243	0.111412	0.899	0.131801	0.0768637	0.899	0.358144	0.216783
0.899	0.402819	0.199057	0.899	0.414398	0.111186	0.901	0.130674	0.0762065	0.901	0.35677	0.215951
0.901	0.402352	0.198826	0.9	0.413655	0.110987	0.902	0.129821	0.0757088	0.902	0.355863	0.215402
0.902	0.402201	0.198751	0.902	0.413655	0.110986	0.903	0.129467	0.0755023	0.903	0.355863	0.215402
0.903	0.402923	0.199109	0.903	0.413686	0.110995	0.904	0.128819	0.0751244	0.904	0.355858	0.215399
0.904	0.403021	0.199157	0.904	0.413288	0.110888	0.905	0.128504	0.074941	0.905	0.35497	0.214862
0.905	0.40324	0.199265	0.905	0.411903	0.110517	0.906	0.128247	0.0747911	0.906	0.353794	0.21415
0.906	0.403601	0.199443	0.906	0.409831	0.109961	0.908	0.127174	0.0741651	0.908	0.352796	0.213545
0.908	0.404084	0.199682	0.907	0.406861	0.109164	0.909	0.126361	0.0736909	0.909	0.351966	0.213043
0.909	0.405128	0.200198	0.909	0.404187	0.108446	0.91	0.125318	0.0730828	0.91	0.352331	0.213264
0.91	0.406416	0.200834	0.91	0.401249	0.107658	0.911	0.124221	0.0724431	0.911	0.352911	0.213616
0.911	0.406651	0.200951	0.911	0.398438	0.106904	0.912	0.123716	0.0721488	0.912	0.351871	0.212986
0.912	0.406785	0.201017	0.912	0.395539	0.106126	0.913	0.122988	0.0717243	0.913	0.350413	0.212103
0.913	0.406525	0.200888	0.913	0.392633	0.105346	0.915	0.122234	0.0712846	0.915	0.349386	0.211481
0.914	0.406545	0.200898	0.914	0.39054	0.104785	0.916	0.122392	0.0713763	0.916	0.348031	0.210661
0.916	0.406612	0.200932	0.915	0.388063	0.10412	0.917	0.122188	0.0712573	0.917	0.346274	0.209598
0.917	0.406712	0.200981	0.917	0.384976	0.103292	0.918	0.121106	0.0706266	0.918	0.344825	0.208721
0.918	0.407018	0.201132	0.918	0.382184	0.102543	0.919	0.120328	0.0701725	0.919	0.343567	0.20796
0.919	0.407649	0.201444	0.919	0.37982	0.101908	0.92	0.119603	0.06975	0.92	0.342008	0.207016
0.92	0.408188	0.20171	0.92	0.377054	0.101166	0.922	0.118135	0.068894	0.922	0.340235	0.205942
0.921	0.407764	0.201501	0.921	0.375511	0.100752	0.923	0.116823	0.0681288	0.923	0.338709	0.205019
0.923	0.406499	0.200875	0.922	0.37586	0.100846	0.924	0.115684	0.0674643	0.924	0.338167	0.204691
0.924	0.406493	0.200872	0.924	0.375979	0.100878	0.925	0.114525	0.0667888	0.925	0.336689	0.203796
0.925	0.406722	0.200986	0.925	0.375482	0.100745	0.926	0.114256	0.0666315	0.926	0.336398	0.20362
0.926	0.405858	0.200559	0.926	0.376008	0.100886	0.927	0.113752	0.0663377	0.927	0.337889	0.204522
0.927	0.405297	0.200282	0.927	0.377437	0.101269	0.928	0.113253	0.0660466	0.928	0.337693	0.204404
0.928	0.405177	0.200222	0.928	0.378389	0.101524	0.93	0.112463	0.0655862	0.93	0.337074	0.204029
0.93	0.405193	0.20023	0.929	0.378582	0.101576	0.931	0.11188	0.0652463	0.931	0.33566	0.203173
0.931	0.405935	0.200597	0.931	0.379407	0.101798	0.932	0.111712	0.0651481	0.932	0.333899	0.202107
0.932	0.40729	0.201266	0.932	0.381053	0.102239	0.933	0.111312	0.064915	0.933	0.332764	0.20142
0.933	0.407897	0.201566	0.933	0.382735	0.102691	0.934	0.11045	0.0644123	0.934	0.332515	0.20127
0.934	0.408119	0.201676	0.934	0.38477	0.103236	0.935	0.109881	0.0640801	0.935	0.332798	0.201441
0.935	0.408485	0.201857	0.935	0.386423	0.10368	0.937	0.110381	0.0643719	0.937	0.331936	0.200919
0.937	0.408954	0.202089	0.936	0.388456	0.104225	0.938	0.11051	0.064447	0.938	0.331191	0.200468
0.938	0.410074	0.202642	0.938	0.39147	0.105034	0.939	0.110184	0.0642571	0.939	0.330998	0.200352
0.939	0.412024	0.203606	0.939	0.394565	0.105864	0.94	0.109664	0.0639536	0.94	0.329875	0.199671
0.94	0.413231	0.204202	0.94	0.397236	0.106581	0.941	0.109239	0.0637056	0.941	0.32814	0.198621
0.941	0.414129	0.204646	0.941	0.398913	0.107031	0.942	0.1089	0.0635082	0.942	0.326929	0.197889
0.942	0.414826	0.204991	0.942	0.398875	0.107021	0.944	0.108953	0.0635392	0.944	0.325867	0.197246
0.944	0.415554	0.20535	0.943	0.39875	0.106987	0.945	0.109521	0.0638706	0.945	0.324789	0.196593
0.945	0.417713	0.206417	0.945	0.399934	0.107305	0.946	0.109476	0.0638444	0.946	0.323497	0.195811
0.946	0.419729	0.207413	0.946	0.40154	0.107736	0.947	0.10907	0.0636073	0.947	0.321885	0.194835
0.947	0.420294	0.207692	0.947	0.402183	0.107909	0.948	0.109264	0.0637205	0.948	0.321657	0.194698
0.948	0.420664	0.207875	0.948	0.402254	0.107927	0.949	0.109288	0.0637345	0.949	0.321757	0.194758
0.949	0.421361	0.20822	0.949	0.402966	0.108119	0.951	0.108822	0.0634625	0.951	0.322106	0.194969
0.951	0.421756	0.208415	0.95	0.403776	0.108336	0.952	0.109353	0.0637722	0.952	0.32223	0.195044
0.952	0.422098	0.208584	0.952	0.404799	0.10861	0.953	0.109974	0.0641344	0.953	0.322542	0.195233
0.953	0.422837	0.208949	0.953	0.405852	0.108893	0.954	0.110357	0.0643579	0.954	0.322355	0.19512
0.954	0.422465	0.208765	0.954	0.405421	0.108777	0.955	0.111509	0.0650297	0.955	0.321214	0.194429
0.955	0.421005	0.208044	0.955	0.405132	0.1087	0.956	0.112436	0.0655702	0.956	0.319422	0.193344
0.956	0.419712	0.207405	0.956	0.405626	0.108832	0.958	0.113613	0.0662569	0.958	0.319008	0.193094
0.957	0.417973	0.206546	0.957	0.404823	0.108617	0.959	0.114471	0.0667572	0.959	0.319605	0.193455
0.959	0.417341	0.206233	0.958	0.403953	0.108383	0.96	0.114905	0.0670101	0.96	0.319011	0.193096
0.96	0.417379	0.206252	0.96	0.402254	0.107928	0.961	0.115112	0.067131	0.961	0.317237	0.192022
0.961	0.417143	0.206135	0.961	0.400743	0.107522	0.962	0.116022	0.0676615	0.962	0.315831	0.191171
0.962	0.416721	0.205927	0.962	0.400906	0.107566	0.963	0.115723	0.0674875	0.963	0.314612	0.190433
0.963	0.416226	0.205682	0.963	0.400767	0.107529	0.965	0.114594	0.066829	0.965	0.314573	0.190409
0.964	0.415993	0.205567	0.964	0.401127	0.107625	0.966	0.114238	0.0666212	0.966	0.314415	0.190314
0.966	0.415862	0.205502	0.965	0.401911	0.107836	0.967	0.114632	0.0668512	0.967	0.313855	0.189975
0.967	0.415357	0.205253	0.967	0.403168	0.108173	0.968	0.115096	0.0671216	0.968	0.312668	0.189256
0.968	0.415016	0.205084	0.968	0.404575	0.10855	0.969	0.115577	0.067402	0.969	0.310351	0.187854
0.969	0.415705	0.205425	0.969	0.405594	0.108824	0.97	0.115115	0.0671327	0.97	0.309952	0.187613
0.97	0.417318	0.206222	0.97	0.405437	0.108782	0.972	0.115441	0.0673226	0.972	0.309196	0.187155
0.971	0.418996	0.207051	0.971	0.405361	0.108761	0.973	0.114914	0.0670156	0.973	0.308864	0.186954
0.973	0.419154	0.207129	0.972	0.404191	0.108447	0.974	0.11472	0.0669021	0.974	0.309443	0.187304
0.974	0.417895	0.206507	0.974	0.40328	0.108203	0.975	0.114654	0.0668641	0.975	0.309191	0.187152
0.975	0.41696	0.206045	0.975	0.403239	0.108192	0.976	0.115047	0.0670928	0.976	0.30926	0.187194
0.976	0.41639	0.205764	0.976	0.403131	0.108163	0.977	0.115232	0.0672011	0.977	0.308967	0.187016
0.977	0.416865	0.205998	0.977	0.403786	0.108339	0.978	0.115095	0.067121	0.978	0.308323	0.186626
0.978	0.417141	0.206135	0.978	0.40484	0.108621	0.98	0.114854	0.0669803	0.98	0.30799	0.186425
0.98	0.417357	0.206241	0.979	0.404722	0.10859	0.981	0.114577	0.066819	0.981	0.30787	0.186352
0.981	0.41792	0.206519	0.981	0.403509	0.108264	0.982	0.115074	0.0671088	0.982	0.305986	0.185212
0.982	0.418377	0.206745	0.982	0.400963	0.107581	0.983	0.114984	0.067056	0.983	0.305686	0.18503
0.983	0.418112	0.206614	0.983	0.398814	0.107004	0.984	0.114018	0.0664931	0.984	0.304719	0.184445
0.984	0.418293	0.206704	0.984	0.396683	0.106433	0.985	0.1128	0.0657824	0.985	0.302475	0.183087
0.985	0.418228	0.206671	0.985	0.393786	0.105656	0.987	0.111732	0.0651599	0.987	0.301795	0.182675
0.987	0.418663	0.206887	0.986	0.390797	0.104854	0.988	0.110115	0.064217	0.988	0.301429	0.182454
0.988	0.418822	0.206965	0.988	0.389323	0.104458	0.989	0.109071	0.0636077	0.989	0.300348	0.181799
0.989	0.41754	0.206331	0.989	0.38811	0.104133	0.99	0.107945	0.0629514	0.99	0.299495	0.181283
0.99	0.416221	0.20568	0.99	0.386792	0.103779	0.991	0.106425	0.0620648	0.991	0.298819	0.180874
0.991	0.415479	0.205313	0.991	0.385241	0.103363	0.992	0.105664	0.0616212	0.992	0.298702	0.180803
0.992	0.415031	0.205092	0.992	0.382424	0.102607	0.994	0.104602	0.0610016	0.994	0.297207	0.179898
0.994	0.41437	0.204765	0.993	0.380865	0.102189	0.995	0.10339	0.0602947	0.995	0.296398	0.179408
0.995	0.413957	0.204561	0.994	0.380086	0.10198	0.996	0.102395	0.0597147	0.996	0.295566	0.178905
0.996	0.413829	0.204498	0.996	0.378329	0.101508	0.997	0.102216	0.0596099	0.997	0.294324	0.178153
0.997	0.413038	0.204107	0.997	0.375891	0.100854	0.998	0.101328	0.0590924	0.998	0.293847	0.177864
0.998	0.412724	0.203952	0.998	0.373004	0.10008	0.999	0.0988227	0.0576313	0.999	0.294511	0.178266
0.999	0.412114	0.20365	0.999	0.370523	0.0994139	1.001	0.0972274	0.056701	1.001	0.294311	0.178145
1	0.411616	0.203404	1	0.368908	0.0989807	1.002	0.0927359	0.0540817	1.002	0.291569	0.176485
1.002	0.412499	0.203841	1.001	0.355838	0.0954738	1.003	0.0932795	0.0543987	1.003	0.289055	0.174963
1.003	0.411576	0.203384	1.003	0.356953	0.095773	1.004	0.0927194	0.054072	1.004	0.289823	0.175429
1.004	0.413348	0.20426	1.004	0.355612	0.0954132	1.005	0.0939196	0.054772	1.005	0.290476	0.175824
1.005	0.41485	0.205002	1.005	0.354565	0.0951323	1.006	0.0949974	0.0554005	1.006	0.291985	0.176737
1.006	0.414936	0.205045	1.006	0.352567	0.0945962	1.008	0.0940416	0.0548431	1.008	0.29174	0.176589
1.007	0.415393	0.205271	1.007	0.351165	0.0942201	1.009	0.0949308	0.0553616	1.009	0.291829	0.176643
1.009	0.415994	0.205568	1.008	0.349614	0.093804	1.01	0.0959584	0.055961	1.01	0.291948	0.176714
1.01	0.415581	0.205363	1.01	0.349192	0.0936907	1.011	0.0960398	0.0560084	1.011	0.291964	0.176724
1.011	0.414399	0.204779	1.011	0.348837	0.0935954	1.012	0.0966203	0.0563469	1.012	0.291332	0.176342
1.012	0.41514	0.205146	1.012	0.349034	0.0936484	1.013	0.0972154	0.056694	1.013	0.290552	0.17587
1.013	0.416409	0.205773	1.013	0.348886	0.0936086	1.015	0.0975878	0.0569112	1.015	0.290888	0.176073
1.014	0.416893	0.206012	1.014	0.348874	0.0936053	1.016	0.0972987	0.0567426	1.016	0.290669	0.17594
1.016	0.41734	0.206233	1.015	0.349631	0.0938083	1.017	0.0975088	0.0568651	1.017	0.290738	0.175982
1.017	0.416977	0.206054	1.017	0.34921	0.0936955	1.018	0.0978149	0.0570436	1.018	0.290668	0.17594
1.018	0.416397	0.205767	1.018	0.347889	0.093341	1.019	0.098529	0.0574601	1.019	0.290942	0.176106
1.019	0.416379	0.205758	1.019	0.347071	0.0931215	1.02	0.0994909	0.058021	1.02	0.291237	0.176284
1.02	0.416413	0.205775	1.02	0.347166	0.0931472	1.021	0.100286	0.0584846	1.021	0.29221	0.176873
1.021	0.416419	0.205777	1.021	0.34797	0.0933628	1.023	0.101018	0.0589115	1.023	0.293477	0.17764
1.023	0.417058	0.206094	1.022	0.349313	0.0937231	1.024	0.102503	0.0597777	1.024	0.295054	0.178595
1.024	0.418363	0.206738	1.024	0.351019	0.0941808	1.025	0.103263	0.0602209	1.025	0.295939	0.179131
1.025	0.419381	0.207241	1.025	0.352618	0.0946098	1.026	0.102869	0.0599912	1.026	0.295923	0.179121
1.026	0.419844	0.20747	1.026	0.353955	0.0949685	1.027	0.1048	0.0611173	1.027	0.296745	0.179619
1.027	0.420393	0.207742	1.027	0.354697	0.0951677	1.028	0.105793	0.0616963	1.028	0.298036	0.1804
1.028	0.420952	0.208018	1.028	0.35527	0.0953214	1.03	0.105761	0.0616776	1.03	0.300177	0.181696
1.03	0.421223	0.208152	1.029	0.355055	0.0952637	1.031	0.106847	0.0623112	1.031	0.300618	0.181963
1.031	0.421777	0.208426	1.031	0.35566	0.0954261	1.032	0.10718	0.0625052	1.032	0.299876	0.181513
1.032	0.421993	0.208532	1.032	0.35682	0.0957372	1.033	0.108968	0.0635479	1.033	0.301103	0.182256
1.033	0.422708	0.208886	1.033	0.356385	0.0956205	1.034	0.110352	0.0643548	1.034	0.302188	0.182913
1.034	0.422764	0.208913	1.034	0.356164	0.0955614	1.035	0.111206	0.0648532	1.035	0.302209	0.182926
1.035	0.421821	0.208447	1.035	0.357135	0.095822	1.037	0.111009	0.0647381	1.037	0.302848	0.183312
1.037	0.42114	0.20811	1.036	0.358313	0.0961378	1.038	0.110481	0.0644302	1.038	0.303693	0.183824
1.038	0.420576	0.207832	1.037	0.359451	0.0964433	1.039	0.111325	0.0649221	1.039	0.304467	0.184292
1.039	0.421248	0.208164	1.039	0.361005	0.0968601	1.04	0.112241	0.0654566	1.04	0.304201	0.184131
1.04	0.421995	0.208533	1.04	0.362579	0.0972825	1.041	0.111927	0.0652733	1.041	0.30425	0.184161
1.041	0.422025	0.208548	1.041	0.363882	0.097632	1.042	0.111693	0.0651367	1.042	0.305144	0.184702
1.042	0.422318	0.208693	1.042	0.365129	0.0979666	1.044	0.111237	0.0648712	1.044	0.305457	0.184892
1.043	0.422889	0.208975	1.043	0.366101	0.0982276	1.045	0.11127	0.0648905	1.045	0.306861	0.185741
1.045	0.422643	0.208853	1.044	0.368136	0.0987735	1.046	0.111727	0.0651566	1.046	0.307423	0.186081
1.046	0.421559	0.208317	1.046	0.370338	0.0993643	1.047	0.112501	0.0656079	1.047	0.308087	0.186484
1.047	0.420654	0.20787	1.047	0.371659	0.0997186	1.048	0.112575	0.0656514	1.048	0.308802	0.186916
1.048	0.420415	0.207752	1.048	0.373772	0.100286	1.049	0.11278	0.0657711	1.049	0.309617	0.18741
1.049	0.420326	0.207708	1.049	0.376027	0.100891	1.051	0.111585	0.0650741	1.051	0.310311	0.18783
1.05	0.419974	0.207534	1.05	0.377729	0.101347	1.052	0.11256	0.0656425	1.052	0.310287	0.187815
1.052	0.418818	0.206963	1.051	0.379623	0.101855	1.053	0.11281	0.0657882	1.053	0.310635	0.188026
1.053	0.417029	0.206079	1.053	0.381834	0.102449	1.054	0.11253	0.0656253	1.054	0.310525	0.187959
1.054	0.417177	0.206152	1.054	0.384676	0.103211	1.055	0.112846	0.0658093	1.055	0.309976	0.187627
1.055	0.41748	0.206302	1.055	0.386249	0.103633	1.056	0.112595	0.0656632	1.056	0.309105	0.1871
1.056	0.416603	0.205868	1.056	0.3862	0.10362	1.058	0.113324	0.066088	1.058	0.310345	0.18785
1.057	0.415556	0.205351	1.057	0.387212	0.103892	1.059	0.113624	0.066263	1.059	0.310527	0.187961
1.059	0.414576	0.204867	1.058	0.38878	0.104312	1.06	0.114216	0.0666086	1.06	0.31126	0.188404
1.06	0.413771	0.204469	1.06	0.389584	0.104528	1.061	0.116436	0.067903	1.061	0.310934	0.188207
1.061	0.413259	0.204216	1.061	0.390655	0.104815	1.062	0.117978	0.0688025	1.062	0.31081	0.188132
1.062	0.412222	0.203704	1.062	0.391897	0.105149	1.063	0.11831	0.0689957	1.063	0.310585	0.187996
1.063	0.411579	0.203386	1.063	0.393153	0.105486	1.065	0.118371	0.0690316	1.065	0.309616	0.187409
1.064	0.410555	0.20288	1.064	0.394264	0.105784	1.066	0.119158	0.0694902	1.066	0.310585	0.187995
1.066	0.409659	0.202437	1.065	0.394821	0.105933	1.067	0.118582	0.0691546	1.067	0.310652	0.188036
1.067	0.407968	0.201602	1.067	0.395303	0.106063	1.068	0.118464	0.0690857	1.068	0.311234	0.188389
1.068	0.406889	0.201068	1.068	0.395369	0.10608	1.069	0.118063	0.0688518	1.069	0.312065	0.188892
1.069	0.407238	0.201241	1.069	0.396003	0.10625	1.07	0.117611	0.068588	1.07	0.312209	0.188979
1.07	0.407132	0.201188	1.07	0.396425	0.106363	1.071	0.117542	0.0685483	1.071	0.31242	0.189106
1.071	0.406199	0.200728	1.071	0.397633	0.106688	1.073	0.115818	0.0675425	1.073	0.311511	0.188556
1.073	0.406303	0.200779	1.072	0.398298	0.106866	1.074	0.116112	0.0677143	1.074	0.311574	0.188594
1.074	0.406076	0.200667	1.073	0.3992	0.107108	1.075	0.116558	0.0679745	1.075	0.310781	0.188114
1.075	0.404683	0.199978	1.075	0.399288	0.107132	1.076	0.117135	0.0683109	1.076	0.311117	0.188317
1.076	0.403965	0.199623	1.076	0.399634	0.107225	1.077	0.117336	0.068428	1.077	0.311277	0.188414
1.077	0.403058	0.199175	1.077	0.401179	0.107639	1.078	0.117464	0.0685028	1.078	0.311254	0.1884
1.078	0.401573	0.198441	1.078	0.401189	0.107642	1.08	0.117632	0.0686005	1.08	0.311028	0.188264
1.079	0.400376	0.19785	1.079	0.401893	0.107831	1.081	0.117943	0.0687818	1.081	0.311106	0.188311
1.081	0.400133	0.19773	1.08	0.402704	0.108048	1.082	0.116949	0.0682022	1.082	0.309801	0.187521
1.082	0.399249	0.197293	1.082	0.403376	0.108229	1.083	0.11724	0.0683717	1.083	0.309486	0.18733
1.083	0.397171	0.196266	1.083	0.403946	0.108382	1.084	0.118077	0.0688598	1.084	0.309576	0.187385
1.084	0.395671	0.195525	1.084	0.404813	0.108614	1.085	0.118596	0.0691627	1.085	0.308482	0.186723
1.085	0.394193	0.194794	1.085	0.405736	0.108862	1.087	0.119056	0.069431	1.087	0.30844	0.186697
1.086	0.39301	0.19421	1.086	0.406212	0.108989	1.088	0.11948	0.0696783	1.088	0.308196	0.18655
1.088	0.392635	0.194024	1.087	0.407164	0.109245	1.089	0.119464	0.0696686	1.089	0.308387	0.186665
1.089	0.391393	0.193411	1.089	0.407441	0.109319	1.09	0.1193	0.0695731	1.09	0.308409	0.186678
1.09	0.390433	0.192936	1.09	0.407509	0.109338	1.091	0.118945	0.0693661	1.091	0.308325	0.186627
1.091	0.389572	0.192511	1.091	0.408961	0.109727	1.092	0.118871	0.0693228	1.092	0.307815	0.186319
1.092	0.388987	0.192222	1.092	0.4094	0.109845	1.094	0.118832	0.0693005	1.094	0.308335	0.186634
1.093	0.389201	0.192328	1.093	0.40883	0.109692	1.095	0.118423	0.0690616	1.095	0.30744	0.186092
1.095	0.388199	0.191832	1.094	0.408246	0.109535	1.096	0.119372	0.069615	1.096	0.306723	0.185658
1.096	0.388355	0.19191	1.096	0.408144	0.109508	1.097	0.11975	0.0698358	1.097	0.305807	0.185104
1.097	0.387032	0.191256	1.097	0.408218	0.109528	1.098	0.119587	0.0697408	1.098	0.305556	0.184951
1.098	0.386628	0.191056	1.098	0.408054	0.109484	1.099	0.119909	0.0699286	1.099	0.306311	0.185408
1.099	0.386669	0.191076	1.099	0.407175	0.109248	1.101	0.119979	0.0699691	1.101	0.305773	0.185083
1.1	0.386176	0.190833	1.1	0.407224	0.109261	1.102	0.12	0.0699813	1.102	0.305393	0.184853
1.102	0.386027	0.190759	1.101	0.407703	0.10939	1.103	0.119744	0.0698322	1.103	0.30448	0.1843
1.103	0.386543	0.191014	1.103	0.406343	0.109025	1.104	0.119229	0.0695317	1.104	0.303668	0.183809
1.104	0.387062	0.191271	1.104	0.405272	0.108737	1.105	0.117675	0.0686257	1.105	0.302462	0.183079
1.105	0.387318	0.191397	1.105	0.405755	0.108867	1.106	0.116663	0.0680352	1.106	0.301096	0.182252
1.106	0.386379	0.190933	1.106	0.406326	0.10902	1.108	0.116713	0.0680644	1.108	0.299355	0.181198
1.107	0.385522	0.19051	1.107	0.406588	0.10909	1.109	0.11707	0.0682725	1.109	0.297141	0.179858
1.109	0.384601	0.190054	1.108	0.407205	0.109256	1.11	0.116379	0.0678696	1.11	0.29643	0.179428
1.11	0.383877	0.189697	1.11	0.408209	0.109525	1.111	0.114984	0.0670562	1.111	0.295507	0.178869
1.111	0.385891	0.190692	1.111	0.409147	0.109777	1.112	0.113707	0.0663116	1.112	0.294291	0.178133
1.112	0.385783	0.190638	1.112	0.408726	0.109664	1.113	0.112949	0.0658698	1.113	0.293869	0.177878
1.113	0.384756	0.190131	1.113	0.407575	0.109355	1.115	0.112852	0.0658128	1.115	0.293589	0.177708
1.114	0.38583	0.190662	1.114	0.408775	0.109677	1.116	0.111461	0.0650015	1.116	0.292343	0.176953
1.116	0.386538	0.191012	1.115	0.409648	0.109911	1.117	0.109956	0.0641242	1.117	0.29065	0.175929
1.117	0.387165	0.191321	1.116	0.410769	0.110212	1.118	0.109043	0.0635914	1.118	0.289282	0.175101
1.118	0.389063	0.19226	1.118	0.410923	0.110253	1.119	0.105587	0.0615761	1.119	0.288768	0.17479
1.119	0.39024	0.192841	1.119	0.410633	0.110176	1.12	0.103704	0.060478	1.12	0.287543	0.174048
1.12	0.391923	0.193673	1.12	0.410694	0.110192	1.121	0.10262	0.059846	1.121	0.286823	0.173613
1.121	0.392883	0.194147	1.121	0.41081	0.110223	1.123	0.101554	0.0592242	1.123	0.285577	0.172858
1.122	0.395127	0.195256	1.122	0.410814	0.110224	1.124	0.100514	0.0586177	1.124	0.284643	0.172293
1.124	0.397232	0.196296	1.123	0.411026	0.110281	1.125	0.0993146	0.0579182	1.125	0.284148	0.171993
1.125	0.399459	0.197397	1.125	0.412652	0.110717	1.126	0.0977353	0.0569972	1.126	0.283212	0.171427
1.126	0.401943	0.198624	1.126	0.414359	0.111176	1.127	0.0965949	0.0563321	1.127	0.281536	0.170413
1.127	0.403868	0.199576	1.127	0.416541	0.111761	1.128	0.0957509	0.0558399	1.128	0.280509	0.169791
1.128	0.404785	0.200029	1.128	0.418134	0.112188	1.13	0.0937998	0.0547021	1.13	0.279532	0.169199
1.129	0.40685	0.201049	1.129	0.419164	0.112465	1.131	0.0947532	0.0552581	1.131	0.279345	0.169086
1.131	0.41006	0.202635	1.13	0.422342	0.113317	1.132	0.0950926	0.055456	1.132	0.278644	0.168662
1.132	0.412311	0.203747	1.132	0.424321	0.113848	1.133	0.094096	0.0548748	1.133	0.278836	0.168778
1.133	0.416408	0.205772	1.133	0.428055	0.11485	1.134	0.0921147	0.0537194	1.134	0.278338	0.168477
1.134	0.420624	0.207856	1.134	0.431802	0.115856	1.135	0.0904439	0.052745	1.135	0.277459	0.167945
1.135	0.426175	0.210598	1.135	0.435124	0.116747	1.137	0.0887559	0.0517606	1.137	0.27622	0.167195
1.136	0.433429	0.214183	1.136	0.437734	0.117447	1.138	0.0865896	0.0504973	1.138	0.274747	0.166303
1.138	0.441176	0.218011	1.137	0.441794	0.118536	1.139	0.0847829	0.0494436	1.139	0.272847	0.165153
1.139	0.449071	0.221913	1.139	0.445079	0.119418	1.14	0.083828	0.0488867	1.14	0.271009	0.164041
1.14	0.455958	0.225316	1.14	0.447533	0.120076	1.141	0.0825669	0.0481513	1.141	0.269408	0.163071
1.141	0.46456	0.229567	1.141	0.451448	0.121127	1.142	0.0811398	0.047319	1.142	0.268301	0.162401
1.142	0.473497	0.233983	1.142	0.455004	0.122081	1.144	0.0791772	0.0461745	1.144	0.266439	0.161274
1.143	0.484397	0.239369	1.143	0.459291	0.123231	1.145	0.0780734	0.0455308	1.145	0.264555	0.160134
1.145	0.493844	0.244038	1.144	0.463555	0.124375	1.146	0.0775207	0.0452085	1.146	0.262642	0.158976
1.146	0.504066	0.249089	1.146	0.467813	0.125517	1.147	0.0769396	0.0448696	1.147	0.260519	0.157691
1.147	0.514696	0.254342	1.147	0.471659	0.126549	1.148	0.0763924	0.0445504	1.148	0.258165	0.156266
1.148	0.525918	0.259888	1.148	0.477083	0.128005	1.149	0.0770072	0.044909	1.149	0.256137	0.155038
1.149	0.537053	0.26539	1.149	0.48162	0.129222	1.151	0.0772052	0.0450245	1.151	0.254841	0.154254
1.15	0.547703	0.270653	1.15	0.486027	0.130404	1.152	0.077557	0.0452296	1.152	0.252369	0.152758
1.152	0.559528	0.276496	1.151	0.492539	0.132152	1.153	0.079266	0.0462263	1.153	0.252404	0.152779
1.153	0.572497	0.282905	1.152	0.497047	0.133361	1.154	0.0806939	0.047059	1.154	0.251911	0.15248
1.154	0.585206	0.289185	1.154	0.502592	0.134849	1.155	0.0816614	0.0476232	1.155	0.250955	0.151902
1.155	0.598379	0.295695	1.155	0.507605	0.136194	1.156	0.0831174	0.0484723	1.156	0.250233	0.151465
1.156	0.611187	0.302024	1.156	0.512986	0.137638	1.158	0.083847	0.0488978	1.158	0.248351	0.150325
1.157	0.624139	0.308424	1.157	0.519859	0.139482	1.159	0.085089	0.0496221	1.159	0.246609	0.149271
1.159	0.637258	0.314908	1.158	0.525021	0.140867	1.16	0.086779	0.0506077	1.16	0.245421	0.148552
1.16	0.650679	0.32154	1.159	0.530446	0.142322	1.161	0.0896242	0.0522669	1.161	0.244234	0.147833
1.161	0.663189	0.327721	1.161	0.538259	0.144419	1.162	0.09168	0.0534659	1.162	0.243167	0.147187
1.162	0.675975	0.33404	1.162	0.545134	0.146263	1.163	0.0948685	0.0553253	1.163	0.242429	0.146741
1.163	0.688311	0.340136	1.163	0.551304	0.147919	1.165	0.0984201	0.0573966	1.165	0.242704	0.146907
1.164	0.702512	0.347153	1.164	0.558081	0.149737	1.166	0.101867	0.0594065	1.166	0.242551	0.146815
1.165	0.716416	0.354024	1.165	0.562737	0.150986	1.167	0.105098	0.0612911	1.167	0.243039	0.14711
1.167	0.729244	0.360363	1.166	0.567659	0.152307	1.168	0.108977	0.0635532	1.168	0.243375	0.147314
1.168	0.74226	0.366795	1.168	0.572302	0.153553	1.169	0.114	0.0664825	1.169	0.243652	0.147481
1.169	0.753617	0.372407	1.169	0.577118	0.154845	1.17	0.119282	0.0695629	1.17	0.242861	0.147002
1.17	0.765254	0.378158	1.17	0.583284	0.156499	1.171	0.125214	0.0730221	1.171	0.242059	0.146517
1.171	0.777703	0.38431	1.171	0.590136	0.158338	1.173	0.131864	0.0769004	1.173	0.241712	0.146307
1.172	0.789982	0.390377	1.172	0.595585	0.1598	1.174	0.140373	0.0818624	1.174	0.241592	0.146234
1.174	0.802861	0.396742	1.173	0.600355	0.16108	1.175	0.150026	0.0874923	1.175	0.242143	0.146568
1.175	0.815712	0.403092	1.175	0.606192	0.162646	1.176	0.160285	0.0934747	1.176	0.242086	0.146533
1.176	0.825906	0.40813	1.176	0.611957	0.164192	1.177	0.171022	0.0997365	1.177	0.242076	0.146527
1.177	0.836449	0.41334	1.177	0.617417	0.165657	1.178	0.181479	0.105835	1.178	0.241549	0.146208
1.178	0.847077	0.418591	1.178	0.622591	0.167046	1.18	0.192925	0.11251	1.18	0.240632	0.145654
1.179	0.856006	0.423004	1.179	0.627896	0.168469	1.181	0.205458	0.119819	1.181	0.240612	0.145641
1.181	0.864623	0.427262	1.18	0.63343	0.169954	1.182	0.218346	0.127335	1.182	0.24067	0.145676
1.182	0.873173	0.431487	1.182	0.63808	0.171201	1.183	0.232481	0.135578	1.183	0.241406	0.146122
1.183	0.881786	0.435744	1.183	0.64305	0.172535	1.184	0.247957	0.144604	1.184	0.241649	0.146269
1.184	0.889827	0.439717	1.184	0.647908	0.173838	1.185	0.263791	0.153838	1.185	0.241427	0.146135
1.185	0.896399	0.442965	1.185	0.652811	0.175154	1.187	0.279921	0.163244	1.187	0.241261	0.146034
1.186	0.904448	0.446942	1.186	0.657343	0.17637	1.188	0.297298	0.173378	1.188	0.241304	0.14606
1.188	0.910976	0.450168	1.187	0.660562	0.177233	1.189	0.313739	0.182966	1.189	0.241393	0.146114
1.189	0.916875	0.453083	1.188	0.661518	0.17749	1.19	0.32914	0.191948	1.19	0.241725	0.146315
1.19	0.922353	0.45579	1.19	0.663018	0.177892	1.191	0.345459	0.201464	1.191	0.242071	0.146524
1.191	0.926911	0.458042	1.191	0.664543	0.178301	1.192	0.363608	0.212048	1.192	0.242023	0.146495
1.192	0.931024	0.460075	1.192	0.666616	0.178858	1.194	0.382626	0.223139	1.194	0.242471	0.146766
1.193	0.934947	0.462013	1.193	0.668041	0.17924	1.195	0.402453	0.234702	1.195	0.243586	0.147441
1.195	0.938105	0.463574	1.194	0.670163	0.17981	1.196	0.423097	0.246741	1.196	0.245119	0.148369
1.196	0.940846	0.464928	1.195	0.670385	0.179869	1.197	0.444182	0.259038	1.197	0.247395	0.149747
1.197	0.941676	0.465339	1.197	0.672096	0.180328	1.198	0.464941	0.271144	1.198	0.250483	0.151616
1.198	0.942764	0.465876	1.198	0.67353	0.180713	1.199	0.485658	0.283225	1.199	0.253833	0.153644
1.199	0.942523	0.465757	1.199	0.673679	0.180753	1.201	0.507216	0.295798	1.201	0.257385	0.155794
1.2	0.942114	0.465555	1.2	0.673141	0.180608	1.202	0.529232	0.308637	1.202	0.262197	0.158707
1.202	0.938696	0.463866	1.201	0.672502	0.180437	1.203	0.551005	0.321335	1.203	0.266925	0.161569
1.203	0.936541	0.462801	1.202	0.670854	0.179995	1.204	0.573043	0.334187	1.204	0.271046	0.164063
1.204	0.933232	0.461166	1.204	0.669563	0.179648	1.205	0.595808	0.347463	1.205	0.275328	0.166655
1.205	0.930102	0.459619	1.205	0.668949	0.179484	1.206	0.619425	0.361236	1.206	0.279723	0.169315
1.206	0.925885	0.457535	1.206	0.667552	0.179109	1.208	0.642227	0.374533	1.208	0.283835	0.171804
1.207	0.921704	0.455469	1.207	0.666197	0.178745	1.209	0.664493	0.387518	1.209	0.288238	0.174469
1.208	0.916902	0.453096	1.208	0.665564	0.178575	1.21	0.687469	0.400917	1.21	0.293052	0.177383
1.21	0.910972	0.450166	1.209	0.663695	0.178074	1.211	0.711495	0.414929	1.211	0.296643	0.179556
1.211	0.905182	0.447305	1.211	0.662526	0.17776	1.212	0.735725	0.429059	1.212	0.300364	0.181809
1.212	0.897629	0.443572	1.212	0.660913	0.177328	1.213	0.760455	0.443482	1.213	0.305192	0.184731
1.213	0.890269	0.439935	1.213	0.65949	0.176946	1.215	0.784974	0.45778	1.215	0.311025	0.188262
1.214	0.882772	0.436231	1.214	0.657406	0.176387	1.216	0.810087	0.472426	1.216	0.318281	0.192654
1.215	0.874988	0.432384	1.215	0.655138	0.175778	1.217	0.836233	0.487674	1.217	0.326377	0.197555
1.217	0.866939	0.428407	1.216	0.652817	0.175155	1.218	0.861836	0.502605	1.218	0.335635	0.203158
1.218	0.857689	0.423835	1.218	0.650177	0.174447	1.219	0.886114	0.516763	1.219	0.346688	0.209849
1.219	0.849985	0.420029	1.219	0.646684	0.17351	1.22	0.910455	0.530958	1.22	0.359027	0.217317
1.22	0.842024	0.416094	1.22	0.642908	0.172497	1.221	0.934512	0.544988	1.221	0.372906	0.225718
1.221	0.835352	0.412797	1.221	0.639502	0.171583	1.223	0.958606	0.559039	1.223	0.387658	0.234647
1.222	0.82772	0.409026	1.222	0.635405	0.170484	1.224	0.981794	0.572562	1.224	0.404304	0.244723
1.224	0.819032	0.404733	1.223	0.632283	0.169646	1.225	1.00374	0.585361	1.225	0.421691	0.255247
1.225	0.811441	0.400982	1.225	0.629665	0.168944	1.226	1.02509	0.597809	1.226	0.43971	0.266154
1.226	0.803419	0.397017	1.226	0.627302	0.168309	1.227	1.04578	0.609877	1.227	0.459384	0.278063
1.227	0.795402	0.393056	1.227	0.625227	0.167753	1.228	1.06685	0.622162	1.228	0.48069	0.290959
1.228	0.788042	0.389419	1.228	0.621958	0.166876	1.23	1.08682	0.633808	1.23	0.501689	0.30367
1.229	0.781238	0.386057	1.229	0.619099	0.166109	1.231	1.10349	0.643534	1.231	0.523436	0.316833
1.231	0.773528	0.382247	1.23	0.617097	0.165571	1.232	1.11847	0.652266	1.232	0.547196	0.331215
1.232	0.764497	0.377784	1.231	0.615826	0.165231	1.233	1.13325	0.660889	1.233	0.571782	0.346097
1.233	0.756109	0.373639	1.233	0.613491	0.164604	1.234	1.1473	0.669084	1.234	0.596419	0.361009
1.234	0.748906	0.370079	1.234	0.610996	0.163934	1.235	1.16028	0.676649	1.235	0.621564	0.376229
1.235	0.74136	0.36635	1.235	0.609776	0.163607	1.237	1.1728	0.683953	1.237	0.64785	0.39214
1.236	0.734368	0.362896	1.236	0.608267	0.163202	1.238	1.18417	0.690585	1.238	0.675074	0.408619
1.238	0.728768	0.360128	1.237	0.606436	0.162711	1.239	1.19463	0.696684	1.239	0.702134	0.424998
1.239	0.723897	0.357721	1.238	0.604493	0.16219	1.24	1.20506	0.702764	1.24	0.728406	0.4409
1.24	0.718115	0.354864	1.24	0.603217	0.161847	1.241	1.21507	0.708603	1.241	0.75424	0.456538
1.241	0.712268	0.351974	1.241	0.601176	0.1613	1.242	1.22393	0.713768	1.242	0.780882	0.472664
1.242	0.70714	0.34944	1.242	0.598017	0.160452	1.244	1.23162	0.718255	1.244	0.807791	0.488952
1.243	0.701386	0.346597	1.243	0.594604	0.159536	1.245	1.2384	0.722208	1.245	0.834322	0.505011
1.244	0.695328	0.343603	1.244	0.591685	0.158753	1.246	1.24446	0.725743	1.246	0.860758	0.521012
1.246	0.690889	0.34141	1.245	0.589549	0.15818	1.247	1.25032	0.72916	1.247	0.886209	0.536418
1.247	0.686416	0.339199	1.247	0.588627	0.157933	1.248	1.25562	0.732254	1.248	0.911057	0.551458
1.248	0.682667	0.337347	1.248	0.587163	0.15754	1.249	1.2604	0.735037	1.249	0.935834	0.566456
1.249	0.678999	0.335534	1.249	0.585055	0.156974	1.251	1.2645	0.737433	1.251	0.960114	0.581152
1.25	0.675423	0.333767	1.25	0.582356	0.15625	1.252	1.26719	0.738998	1.252	0.983603	0.59537
1.251	0.671427	0.331793	1.251	0.578988	0.155346	1.253	1.26824	0.73961	1.253	1.00632	0.609119
1.253	0.666127	0.329174	1.252	0.57655	0.154692	1.254	1.26784	0.739379	1.254	1.02839	0.622481
1.254	0.66048	0.326383	1.254	0.57467	0.154188	1.255	1.2671	0.738946	1.255	1.04947	0.635238
1.255	0.65556	0.323951	1.255	0.572296	0.153551	1.256	1.26615	0.738389	1.256	1.07005	0.647698
1.256	0.651177	0.321786	1.256	0.569469	0.152792	1.258	1.26469	0.73754	1.258	1.09013	0.65985
1.257	0.64761	0.320023	1.257	0.568119	0.15243	1.259	1.26274	0.736402	1.259	1.10931	0.671458
1.258	0.643831	0.318156	1.258	0.567465	0.152255	1.26	1.2605	0.735095	1.26	1.12784	0.682674
1.26	0.640977	0.316745	1.259	0.565814	0.151812	1.261	1.25735	0.733261	1.261	1.14675	0.694125
1.261	0.637455	0.315005	1.261	0.564719	0.151518	1.262	1.25363	0.731093	1.262	1.16512	0.705242
1.262	0.633614	0.313107	1.262	0.563013	0.15106	1.263	1.24903	0.728408	1.263	1.18292	0.716017
1.263	0.629628	0.311137	1.263	0.561263	0.150591	1.265	1.24287	0.724819	1.265	1.20119	0.727075
1.264	0.625373	0.309034	1.264	0.559851	0.150212	1.266	1.23617	0.720907	1.266	1.21996	0.738433
1.265	0.621443	0.307092	1.265	0.558689	0.1499	1.267	1.2301	0.717368	1.267	1.23839	0.74959
1.267	0.61761	0.305198	1.266	0.556757	0.149382	1.268	1.22372	0.713649	1.268	1.2559	0.760191
1.268	0.613855	0.303343	1.267	0.554519	0.148781	1.269	1.21558	0.708901	1.269	1.27288	0.77047
1.269	0.610068	0.301471	1.269	0.552603	0.148267	1.27	1.20651	0.703613	1.27	1.29002	0.780843
1.27	0.606561	0.299738	1.27	0.551138	0.147874	1.271	1.19677	0.697933	1.271	1.30638	0.790748
1.271	0.602611	0.297786	1.271	0.549596	0.14746	1.273	1.18646	0.691916	1.273	1.32121	0.799722
1.272	0.598622	0.295815	1.272	0.547955	0.14702	1.274	1.1761	0.685875	1.274	1.3351	0.808131
1.274	0.595838	0.294439	1.273	0.546083	0.146518	1.275	1.16536	0.679611	1.275	1.34775	0.815786
1.275	0.593328	0.293199	1.274	0.544541	0.146104	1.276	1.15373	0.672829	1.276	1.35915	0.822687
1.276	0.591034	0.292065	1.276	0.543786	0.145902	1.277	1.14169	0.665807	1.277	1.36899	0.828643
1.277	0.58764	0.290388	1.277	0.542383	0.145525	1.278	1.13055	0.659315	1.278	1.37744	0.833757
1.278	0.583353	0.28827	1.278	0.540978	0.145148	1.28	1.1194	0.652812	1.28	1.3838	0.83761
1.279	0.578315	0.28578	1.279	0.54	0.144886	1.281	1.10712	0.645646	1.281	1.38847	0.840433
1.281	0.573564	0.283432	1.28	0.538812	0.144567	1.282	1.095	0.638582	1.282	1.39142	0.842217
1.282	0.568951	0.281153	1.281	0.537714	0.144272	1.283	1.0842	0.632281	1.283	1.39313	0.843255
1.283	0.564512	0.278959	1.283	0.537199	0.144134	1.284	1.07394	0.626298	1.284	1.39465	0.844175
1.284	0.560914	0.277181	1.284	0.53567	0.143724	1.285	1.06351	0.620215	1.285	1.39409	0.843833
1.285	0.557668	0.275577	1.285	0.532923	0.142987	1.287	1.05244	0.61376	1.287	1.3919	0.842511
1.286	0.554479	0.274001	1.286	0.530124	0.142236	1.288	1.04039	0.606734	1.288	1.38902	0.840767
1.287	0.550232	0.271903	1.287	0.527042	0.141409	1.289	1.03008	0.600721	1.289	1.38403	0.837744
1.289	0.546526	0.270071	1.288	0.523502	0.140459	1.29	1.0205	0.595133	1.29	1.37826	0.834254
1.29	0.543818	0.268733	1.29	0.519868	0.139484	1.291	1.01012	0.589082	1.291	1.37243	0.830726
1.291	0.541324	0.267501	1.291	0.516903	0.138689	1.292	0.998826	0.582495	1.292	1.36535	0.826441
1.292	0.538885	0.266296	1.292	0.514553	0.138058	1.294	0.988583	0.576521	1.294	1.35738	0.821614
1.293	0.53663	0.265181	1.293	0.511591	0.137263	1.295	0.978174	0.570451	1.295	1.34855	0.816269
1.294	0.533413	0.263591	1.294	0.508978	0.136562	1.296	0.966874	0.563861	1.296	1.33818	0.809992
1.296	0.530304	0.262055	1.295	0.507408	0.136141	1.297	0.956514	0.557819	1.297	1.32776	0.803686
1.297	0.52772	0.260778	1.297	0.505888	0.135733	1.298	0.94691	0.552218	1.298	1.31741	0.797424
1.298	0.524648	0.25926	1.298	0.503683	0.135142	1.299	0.936255	0.546004	1.299	1.30689	0.791055
1.299	0.52141	0.25766	1.299	0.501656	0.134598	1.301	0.926153	0.540113	1.301	1.29628	0.784634
1.3	0.517868	0.25591	1.3	0.500319	0.134239	1.302	0.915945	0.53416	1.302	1.28609	0.778464
1.301	0.515007	0.254496	1.301	0.499175	0.133932	1.303	0.906558	0.528686	1.303	1.27582	0.77225
1.303	0.51289	0.25345	1.302	0.497479	0.133477	1.304	0.896954	0.523085	1.304	1.26516	0.765793
1.304	0.510182	0.252112	1.304	0.495769	0.133018	1.305	0.887001	0.517281	1.305	1.25439	0.759274
1.305	0.507267	0.250671	1.305	0.494566	0.132696	1.306	0.877751	0.511886	1.306	1.24465	0.753378
1.306	0.504057	0.249085	1.306	0.493277	0.13235	1.308	0.868596	0.506547	1.308	1.23494	0.747506
1.307	0.499987	0.247074	1.307	0.491908	0.131982	1.309	0.858941	0.500916	1.309	1.22548	0.741776
1.308	0.496721	0.24546	1.308	0.490347	0.131563	1.31	0.850031	0.495721	1.31	1.21629	0.736215
1.31	0.493457	0.243847	1.309	0.489552	0.13135	1.311	0.842216	0.491163	1.311	1.20736	0.730809
1.311	0.490496	0.242383	1.31	0.489563	0.131353	1.312	0.835172	0.487055	1.312	1.19861	0.725514
1.312	0.488569	0.241431	1.312	0.489872	0.131436	1.313	0.827282	0.482453	1.313	1.19113	0.720984
1.313	0.486422	0.24037	1.313	0.489658	0.131379	1.315	0.819562	0.477951	1.315	1.18311	0.716128
1.314	0.483959	0.239153	1.314	0.489319	0.131288	1.316	0.812065	0.473579	1.316	1.17425	0.710767
1.315	0.481253	0.237816	1.315	0.488648	0.131108	1.317	0.804947	0.469428	1.317	1.16577	0.705636
1.317	0.478105	0.23626	1.316	0.487464	0.13079	1.318	0.797632	0.465162	1.318	1.15727	0.700487
1.318	0.47455	0.234504	1.317	0.486925	0.130645	1.319	0.791597	0.461643	1.319	1.14805	0.694911
1.319	0.471669	0.23308	1.319	0.485812	0.130347	1.32	0.78436	0.457422	1.32	1.13956	0.689772
1.32	0.469444	0.23198	1.32	0.484822	0.130081	1.321	0.776267	0.452703	1.321	1.13133	0.684787
1.321	0.466421	0.230487	1.321	0.484521	0.13	1.323	0.769865	0.448969	1.323	1.12314	0.679832
1.322	0.464458	0.229517	1.322	0.483391	0.129697	1.324	0.763776	0.445419	1.324	1.11434	0.674503
1.324	0.463124	0.228857	1.323	0.481854	0.129285	1.325	0.757525	0.441773	1.325	1.10472	0.668685
1.325	0.461614	0.228111	1.324	0.48053	0.128929	1.326	0.750942	0.437934	1.326	1.09597	0.663388
1.326	0.460897	0.227757	1.326	0.479993	0.128786	1.327	0.744597	0.434234	1.327	1.08744	0.65822
1.327	0.460124	0.227375	1.327	0.478923	0.128498	1.328	0.738828	0.430869	1.328	1.07809	0.652564
1.328	0.459237	0.226937	1.328	0.477877	0.128218	1.33	0.733172	0.427571	1.33	1.06867	0.646859
1.329	0.458784	0.226713	1.329	0.477003	0.127983	1.331	0.728099	0.424612	1.331	1.0604	0.641853
1.33	0.458274	0.226461	1.33	0.475968	0.127705	1.332	0.722386	0.421281	1.332	1.0514	0.636407
1.332	0.456535	0.225601	1.331	0.474731	0.127374	1.333	0.716136	0.417635	1.333	1.0428	0.631204
1.333	0.454624	0.224657	1.333	0.474071	0.127197	1.334	0.709812	0.413947	1.334	1.03437	0.6261
1.334	0.452939	0.223824	1.334	0.472438	0.126758	1.335	0.704758	0.411	1.335	1.02634	0.621239
1.335	0.451325	0.223027	1.335	0.471368	0.126471	1.337	0.699474	0.407919	1.337	1.01846	0.616468
1.336	0.450634	0.222685	1.336	0.470859	0.126335	1.338	0.693716	0.404561	1.338	1.01072	0.611783
1.337	0.450337	0.222539	1.337	0.470416	0.126216	1.339	0.688779	0.401682	1.339	1.00277	0.60697
1.339	0.450023	0.222383	1.338	0.468438	0.125685	1.34	0.68357	0.398643	1.34	0.993482	0.60135
1.34	0.450163	0.222453	1.34	0.46696	0.125289	1.341	0.677575	0.395148	1.341	0.985124	0.596291
1.341	0.450268	0.222505	1.341	0.464985	0.124759	1.342	0.672121	0.391967	1.342	0.976224	0.590903
1.342	0.449769	0.222258	1.342	0.462827	0.12418	1.344	0.666495	0.388686	1.344	0.968387	0.58616
1.343	0.449166	0.22196	1.343	0.461728	0.123885	1.345	0.660589	0.385242	1.345	0.960742	0.581533
1.344	0.448812	0.221785	1.344	0.461204	0.123744	1.346	0.655164	0.382078	1.346	0.952364	0.576461
1.346	0.448637	0.221699	1.345	0.461374	0.12379	1.347	0.649824	0.378964	1.347	0.945213	0.572133
1.347	0.448473	0.221617	1.346	0.46105	0.123703	1.348	0.644265	0.375722	1.348	0.937686	0.567577
1.348	0.447975	0.221371	1.348	0.461224	0.12375	1.349	0.638273	0.372228	1.349	0.92912	0.562392
1.349	0.446792	0.220787	1.349	0.460754	0.123623	1.351	0.634167	0.369833	1.351	0.920811	0.557362
1.35	0.44527	0.220035	1.35	0.459511	0.12329	1.352	0.629454	0.367084	1.352	0.913996	0.553237
1.351	0.443037	0.218931	1.351	0.458889	0.123123	1.353	0.624847	0.364398	1.353	0.906999	0.549002
1.353	0.441453	0.218148	1.352	0.457387	0.12272	1.354	0.620375	0.36179	1.354	0.900532	0.545087
1.354	0.440427	0.217641	1.353	0.456567	0.1225	1.355	0.615933	0.359199	1.355	0.894304	0.541318
1.355	0.438306	0.216593	1.355	0.455476	0.122207	1.356	0.610749	0.356176	1.356	0.887942	0.537467
1.356	0.437233	0.216063	1.356	0.455442	0.122198	1.358	0.606251	0.353553	1.358	0.882261	0.534028
1.357	0.436827	0.215862	1.357	0.455089	0.122103	1.359	0.600675	0.350301	1.359	0.875302	0.529816
1.358	0.436454	0.215678	1.358	0.454061	0.121828	1.36	0.596076	0.347619	1.36	0.867606	0.525158
1.36	0.435495	0.215204	1.359	0.453238	0.121607	1.361	0.591153	0.344748	1.361	0.86061	0.520923
1.361	0.435854	0.215382	1.36	0.451596	0.121166	1.362	0.586568	0.342074	1.362	0.853345	0.516526
1.362	0.436597	0.215749	1.362	0.450607	0.120901	1.363	0.582419	0.339655	1.363	0.846922	0.512638
1.363	0.438799	0.216837	1.363	0.449233	0.120532	1.365	0.57742	0.33674	1.365	0.840858	0.508967
1.364	0.438948	0.216911	1.364	0.448111	0.120231	1.366	0.5739	0.334687	1.366	0.834146	0.504904
1.365	0.440365	0.217611	1.365	0.446207	0.11972	1.367	0.57064	0.332785	1.367	0.827976	0.50117
1.366	0.442463	0.218648	1.366	0.444677	0.11931	1.368	0.566703	0.330489	1.368	0.822541	0.49788
1.368	0.442775	0.218802	1.367	0.444087	0.119152	1.369	0.562777	0.3282	1.369	0.816776	0.49439
1.369	0.44282	0.218824	1.369	0.443119	0.118892	1.37	0.557022	0.324844	1.37	0.811863	0.491417
1.37	0.442558	0.218695	1.37	0.44093	0.118305	1.371	0.5522	0.322031	1.371	0.806178	0.487975
1.371	0.442157	0.218496	1.371	0.439409	0.117896	1.373	0.548221	0.319711	1.373	0.799953	0.484208
1.372	0.442185	0.21851	1.372	0.438057	0.117534	1.374	0.544208	0.317371	1.374	0.794539	0.480931
1.373	0.441759	0.2183	1.373	0.437018	0.117255	1.375	0.540056	0.314949	1.375	0.788975	0.477563
1.375	0.441069	0.217959	1.374	0.435145	0.116752	1.376	0.535725	0.312424	1.376	0.784512	0.474861
1.376	0.440601	0.217727	1.376	0.43405	0.116459	1.377	0.529786	0.30896	1.377	0.779452	0.471799
1.377	0.44079	0.217821	1.377	0.431831	0.115863	1.378	0.52563	0.306537	1.378	0.773787	0.46837
1.378	0.44136	0.218102	1.378	0.430771	0.115579	1.38	0.522568	0.304751	1.38	0.769709	0.465901
1.379	0.442279	0.218557	1.379	0.428694	0.115022	1.381	0.518547	0.302406	1.381	0.764796	0.462927
1.38	0.442506	0.218669	1.38	0.428001	0.114836	1.382	0.514921	0.300291	1.382	0.760508	0.460332
1.382	0.440575	0.217715	1.381	0.426829	0.114521	1.383	0.510964	0.297984	1.383	0.756202	0.457726
1.383	0.438846	0.21686	1.382	0.426118	0.11433	1.384	0.506105	0.29515	1.384	0.751709	0.455006
1.384	0.437155	0.216025	1.384	0.425779	0.11424	1.385	0.501331	0.292366	1.385	0.74709	0.45221
1.385	0.435779	0.215345	1.385	0.426155	0.11434	1.387	0.496374	0.289475	1.387	0.743556	0.45007
1.386	0.434722	0.214822	1.386	0.426517	0.114438	1.388	0.492029	0.286941	1.388	0.740883	0.448453
1.387	0.433209	0.214075	1.387	0.426029	0.114307	1.389	0.487777	0.284461	1.389	0.737512	0.446413
1.389	0.432174	0.213563	1.388	0.424487	0.113893	1.39	0.483645	0.282052	1.39	0.734566	0.444629
1.39	0.431817	0.213386	1.389	0.423653	0.113669	1.391	0.479819	0.279821	1.391	0.730271	0.44203
1.391	0.431831	0.213394	1.391	0.422307	0.113308	1.392	0.47666	0.277978	1.392	0.726549	0.439777
1.392	0.43119	0.213077	1.392	0.422186	0.113276	1.394	0.472384	0.275484	1.394	0.722252	0.437176
1.393	0.431256	0.213109	1.393	0.421938	0.113209	1.395	0.468784	0.273385	1.395	0.717703	0.434422
1.394	0.431714	0.213336	1.394	0.42004	0.1127	1.396	0.465421	0.271424	1.396	0.713403	0.431819
1.396	0.431608	0.213284	1.395	0.418783	0.112363	1.397	0.46235	0.269633	1.397	0.70953	0.429475
1.397	0.432326	0.213638	1.396	0.418088	0.112176	1.398	0.458675	0.26749	1.398	0.705345	0.426942
1.398	0.43263	0.213788	1.398	0.417214	0.111942	1.399	0.455729	0.265772	1.399	0.701855	0.424829
1.399	0.432765	0.213855	1.399	0.416088	0.111639	1.401	0.452147	0.263682	1.401	0.698145	0.422584
1.4	0.432856	0.2139	1.4	0.415886	0.111585	1.402	0.449012	0.261854	1.402	0.694231	0.420214
1.401	0.432961	0.213952	1.401	0.4155	0.111482	1.403	0.445526	0.259821	1.403	0.690206	0.417778
1.403	0.432713	0.213829	1.402	0.414688	0.111264	1.404	0.442506	0.25806	1.404	0.686324	0.415428
1.404	0.432817	0.213881	1.403	0.413667	0.11099	1.405	0.43867	0.255823	1.405	0.681813	0.412698
1.405	0.432918	0.213931	1.405	0.414411	0.111189	1.406	0.4351	0.253741	1.406	0.677826	0.410284
1.406	0.433055	0.213998	1.406	0.413463	0.110935	1.408	0.432372	0.25215	1.408	0.674498	0.40827
1.407	0.433722	0.214328	1.407	0.41397	0.111071	1.409	0.429424	0.250431	1.409	0.671325	0.40635
1.408	0.435099	0.215009	1.408	0.414998	0.111347	1.41	0.426151	0.248522	1.41	0.668462	0.404617
1.409	0.436509	0.215706	1.409	0.414629	0.111248	1.411	0.423061	0.24672	1.411	0.664328	0.402115
1.411	0.437903	0.216394	1.41	0.415064	0.111365	1.412	0.419874	0.244862	1.412	0.659797	0.399372
1.412	0.439363	0.217115	1.412	0.414257	0.111148	1.413	0.41678	0.243057	1.413	0.655165	0.396568
1.413	0.440934	0.217892	1.413	0.413318	0.110896	1.415	0.412488	0.240555	1.415	0.651395	0.394286
1.414	0.442434	0.218633	1.414	0.410913	0.110251	1.416	0.408354	0.238143	1.416	0.646422	0.391276
1.415	0.442492	0.218662	1.415	0.409232	0.1098	1.417	0.405142	0.236271	1.417	0.642159	0.388696
1.416	0.442842	0.218835	1.416	0.408305	0.109551	1.418	0.402604	0.23479	1.418	0.638449	0.38645
1.418	0.443579	0.219199	1.417	0.406765	0.109138	1.419	0.399394	0.232918	1.419	0.635111	0.384429
1.419	0.442451	0.218642	1.419	0.40628	0.109008	1.42	0.395609	0.230711	1.42	0.632085	0.382598
1.42	0.440784	0.217818	1.42	0.406649	0.109107	1.421	0.391931	0.228566	1.421	0.62853	0.380446
1.421	0.438637	0.216757	1.421	0.405918	0.108911	1.423	0.389124	0.226929	1.423	0.626036	0.378937
1.422	0.438041	0.216462	1.422	0.405463	0.108789	1.424	0.38574	0.224955	1.424	0.622154	0.376587
1.423	0.438406	0.216643	1.423	0.405826	0.108886	1.425	0.382162	0.222869	1.425	0.617754	0.373924
1.425	0.43766	0.216274	1.424	0.407756	0.109404	1.426	0.378953	0.220998	1.426	0.614376	0.371879
1.426	0.4367	0.2158	1.425	0.4077	0.109389	1.427	0.375142	0.218775	1.427	0.610862	0.369752
1.427	0.436321	0.215612	1.427	0.406701	0.109121	1.428	0.372819	0.21742	1.428	0.606287	0.366983
1.428	0.436129	0.215518	1.428	0.405862	0.108896	1.43	0.371258	0.21651	1.43	0.601922	0.36434
1.429	0.435467	0.215191	1.429	0.405435	0.108781	1.431	0.367315	0.214211	1.431	0.597118	0.361433
1.43	0.434969	0.214944	1.43	0.405608	0.108827	1.432	0.364222	0.212407	1.432	0.593179	0.359048
1.432	0.434448	0.214687	1.431	0.404595	0.108556	1.433	0.361228	0.210661	1.433	0.589442	0.356786
1.433	0.434332	0.21463	1.432	0.405284	0.108741	1.434	0.359007	0.209365	1.434	0.585442	0.354365
1.434	0.435385	0.21515	1.434	0.403911	0.108372	1.435	0.355725	0.207451	1.435	0.581188	0.35179
1.435	0.435362	0.215139	1.435	0.404409	0.108506	1.437	0.353377	0.206082	1.437	0.577667	0.349659
1.436	0.43431	0.214619	1.436	0.404769	0.108602	1.438	0.351466	0.204968	1.438	0.573823	0.347332
1.437	0.43332	0.214129	1.437	0.405813	0.108883	1.439	0.348502	0.203239	1.439	0.57088	0.345551
1.439	0.433328	0.214134	1.438	0.405508	0.108801	1.44	0.346135	0.201858	1.44	0.566709	0.343026
1.44	0.433993	0.214462	1.439	0.405498	0.108798	1.441	0.343043	0.200055	1.441	0.563355	0.340996
1.441	0.436274	0.215589	1.441	0.405113	0.108695	1.442	0.34114	0.198946	1.442	0.558985	0.338351
1.442	0.436032	0.215469	1.442	0.405058	0.10868	1.444	0.33959	0.198042	1.444	0.556072	0.336588
1.443	0.435716	0.215314	1.443	0.404158	0.108438	1.445	0.338265	0.197269	1.445	0.552694	0.334543
1.444	0.435317	0.215116	1.444	0.403743	0.108327	1.446	0.337017	0.196541	1.446	0.547534	0.33142
1.446	0.436058	0.215482	1.445	0.403558	0.108278	1.447	0.33439	0.195009	1.447	0.542731	0.328512
1.447	0.435595	0.215253	1.446	0.40435	0.10849	1.448	0.332432	0.193867	1.448	0.53824	0.325794
1.448	0.435835	0.215372	1.448	0.405623	0.108831	1.449	0.329459	0.192133	1.449	0.534919	0.323784
1.449	0.434792	0.214857	1.449	0.406544	0.109079	1.451	0.326892	0.190636	1.451	0.531263	0.321571
1.45	0.434359	0.214643	1.45	0.406379	0.109034	1.452	0.326155	0.190207	1.452	0.527549	0.319323
1.451	0.433535	0.214236	1.451	0.40544	0.108782	1.453	0.324119	0.189019	1.453	0.523994	0.317171
1.452	0.432051	0.213502	1.452	0.405794	0.108877	1.454	0.321608	0.187555	1.454	0.51979	0.314626
1.454	0.431735	0.213346	1.453	0.405627	0.108833	1.455	0.318627	0.185816	1.455	0.516083	0.312383
1.455	0.430115	0.212546	1.455	0.406431	0.109048	1.456	0.317161	0.184962	1.456	0.513197	0.310636
1.456	0.430074	0.212525	1.456	0.406144	0.108971	1.458	0.3151	0.18376	1.458	0.509691	0.308513
1.457	0.429263	0.212125	1.457	0.406898	0.109174	1.459	0.312362	0.182163	1.459	0.506219	0.306412
1.458	0.427668	0.211337	1.458	0.407446	0.109321	1.46	0.310315	0.180969	1.46	0.502451	0.304131
1.459	0.426647	0.210832	1.459	0.408545	0.109615	1.461	0.308826	0.180101	1.461	0.498644	0.301826
1.461	0.424811	0.209925	1.46	0.409857	0.109967	1.462	0.307157	0.179127	1.462	0.495645	0.300011
1.462	0.42261	0.208837	1.461	0.410006	0.110007	1.463	0.305368	0.178084	1.463	0.493215	0.29854
1.463	0.420442	0.207765	1.463	0.408534	0.109613	1.465	0.304027	0.177302	1.465	0.489733	0.296433
1.464	0.418112	0.206614	1.464	0.409886	0.109975	1.466	0.301876	0.176048	1.466	0.486179	0.294282
1.465	0.417191	0.206159	1.465	0.409921	0.109985	1.467	0.299311	0.174552	1.467	0.483967	0.292943
1.466	0.414826	0.20499	1.466	0.409941	0.10999	1.468	0.298002	0.173789	1.468	0.481542	0.291475
1.468	0.412328	0.203756	1.467	0.410329	0.110094	1.469	0.29546	0.172306	1.469	0.479251	0.290088
1.469	0.410849	0.203025	1.468	0.410935	0.110257	1.47	0.29338	0.171093	1.47	0.477174	0.288831
1.47	0.409103	0.202162	1.47	0.411083	0.110297	1.471	0.291338	0.169902	1.471	0.475503	0.28782
1.471	0.405446	0.200355	1.471	0.411318	0.11036	1.473	0.290938	0.169669	1.473	0.473497	0.286605
1.472	0.403224	0.199257	1.472	0.411168	0.110319	1.474	0.290205	0.169242	1.474	0.471467	0.285377
1.473	0.402363	0.198832	1.473	0.416369	0.111715	1.475	0.288441	0.168213	1.475	0.469562	0.284224
1.475	0.400689	0.198004	1.474	0.414897	0.11132	1.476	0.285727	0.16663	1.476	0.467417	0.282925
1.476	0.398794	0.197068	1.475	0.416079	0.111637	1.477	0.284175	0.165725	1.477	0.465259	0.281619
1.477	0.396865	0.196115	1.477	0.415535	0.111491	1.478	0.282442	0.164714	1.478	0.463871	0.280779
1.478	0.395391	0.195387	1.478	0.413776	0.111019	1.48	0.281039	0.163896	1.48	0.462095	0.279704
1.479	0.394059	0.194728	1.479	0.414292	0.111157	1.481	0.279826	0.163189	1.481	0.459931	0.278394
1.48	0.392139	0.19378	1.48	0.413728	0.111006	1.482	0.2793	0.162882	1.482	0.458421	0.27748
1.482	0.390571	0.193005	1.481	0.412286	0.110619	1.483	0.277705	0.161952	1.483	0.457287	0.276793
1.483	0.388171	0.191819	1.482	0.41185	0.110502	1.484	0.276965	0.16152	1.484	0.454457	0.27508
1.484	0.386731	0.191107	1.484	0.411836	0.110498	1.485	0.275433	0.160627	1.485	0.451642	0.273376
1.485	0.38533	0.190415	1.485	0.411905	0.110517	1.487	0.274357	0.159999	1.487	0.44934	0.271983
1.486	0.383844	0.189681	1.486	0.411713	0.110465	1.488	0.272308	0.158804	1.488	0.447083	0.270617
1.487	0.383228	0.189376	1.487	0.410972	0.110267	1.489	0.271245	0.158184	1.489	0.445349	0.269567
1.488	0.382012	0.188775	1.488	0.409936	0.109989	1.49	0.270187	0.157568	1.49	0.44386	0.268667
1.49	0.380281	0.18792	1.489	0.409354	0.109833	1.491	0.268878	0.156804	1.491	0.441396	0.267175
1.491	0.379752	0.187658	1.491	0.409971	0.109998	1.492	0.26638	0.155347	1.492	0.43882	0.265616
1.492	0.377826	0.186707	1.492	0.41105	0.110288	1.494	0.266068	0.155165	1.494	0.436659	0.264307
1.493	0.375885	0.185747	1.493	0.410942	0.110259	1.495	0.264489	0.154244	1.495	0.434488	0.262994
1.494	0.374718	0.185171	1.494	0.410523	0.110146	1.496	0.262394	0.153023	1.496	0.431719	0.261317
1.495	0.373952	0.184792	1.495	0.411292	0.110352	1.497	0.261616	0.152569	1.497	0.42847	0.25935
1.497	0.372396	0.184023	1.496	0.411945	0.110528	1.498	0.26007	0.151667	1.498	0.426738	0.258302
1.498	0.372009	0.183832	1.498	0.41152	0.110414	1.499	0.259191	0.151155	1.499	0.424439	0.256911
1.499	0.363582	0.179668	1.499	0.410724	0.1102	1.501	0.257165	0.149973	1.501	0.421546	0.25516
1.5	0.364064	0.179906	1.5	0.410515	0.110144	1.502	0.254838	0.148616	1.502	0.419113	0.253687
1.501	0.367081	0.181397	1.501	0.411695	0.110461	1.503	0.252403	0.147196	1.503	0.41611	0.25187
1.502	0.368685	0.182189	1.502	0.413264	0.110882	1.504	0.249177	0.145315	1.504	0.413602	0.250351
1.504	0.371361	0.183512	1.503	0.414241	0.111144	1.505	0.246301	0.143638	1.505	0.411475	0.249064
1.505	0.374318	0.184973	1.504	0.414944	0.111332	1.506	0.244997	0.142877	1.506	0.409968	0.248151
1.506	0.376912	0.186255	1.506	0.41487	0.111313	1.508	0.244137	0.142376	1.508	0.408709	0.24739
1.507	0.379942	0.187752	1.507	0.415326	0.111435	1.509	0.243315	0.141896	1.509	0.407467	0.246638
1.508	0.382345	0.188939	1.508	0.416387	0.11172	1.51	0.241209	0.140668	1.51	0.406499	0.246052
1.509	0.383416	0.189469	1.509	0.41645	0.111736	1.511	0.239223	0.13951	1.511	0.405601	0.245508
1.511	0.385759	0.190627	1.51	0.416375	0.111716	1.512	0.237826	0.138695	1.512	0.405075	0.24519
1.512	0.38803	0.191749	1.511	0.417316	0.111969	1.513	0.236003	0.137632	1.513	0.403135	0.244015
1.513	0.388632	0.192046	1.513	0.418432	0.112268	1.515	0.233615	0.13624	1.515	0.401577	0.243073
1.514	0.389015	0.192236	1.514	0.418674	0.112333	1.516	0.232216	0.135423	1.516	0.400969	0.242705
1.515	0.390048	0.192746	1.515	0.418388	0.112256	1.517	0.230972	0.134698	1.517	0.39933	0.241712
1.516	0.391657	0.193541	1.516	0.41823	0.112214	1.518	0.229215	0.133673	1.518	0.398344	0.241115
1.518	0.393528	0.194466	1.517	0.418192	0.112204	1.519	0.227179	0.132486	1.519	0.397466	0.240584
1.519	0.395222	0.195303	1.518	0.417937	0.112135	1.52	0.224939	0.13118	1.52	0.395584	0.239445
1.52	0.396895	0.196129	1.52	0.41778	0.112093	1.521	0.223063	0.130086	1.521	0.393678	0.238291
1.521	0.398522	0.196934	1.521	0.417976	0.112146	1.523	0.221294	0.129054	1.523	0.393123	0.237955
1.522	0.399011	0.197175	1.522	0.418509	0.112289	1.524	0.219473	0.127992	1.524	0.392109	0.237341
1.523	0.399767	0.197549	1.523	0.419085	0.112443	1.525	0.218499	0.127424	1.525	0.39	0.236065
1.525	0.401506	0.198408	1.524	0.418419	0.112265	1.526	0.217062	0.126586	1.526	0.386747	0.234096
1.526	0.404176	0.199728	1.525	0.418217	0.112211	1.527	0.215783	0.12584	1.527	0.383981	0.232422
1.527	0.406234	0.200745	1.527	0.419223	0.11248	1.528	0.215093	0.125438	1.528	0.382334	0.231425
1.528	0.407768	0.201503	1.528	0.421023	0.112963	1.53	0.215179	0.125488	1.53	0.3797	0.229831
1.529	0.409693	0.202454	1.529	0.42298	0.113488	1.531	0.213737	0.124647	1.531	0.377268	0.228358
1.53	0.411627	0.203409	1.53	0.422654	0.113401	1.532	0.212081	0.123681	1.532	0.375814	0.227478
1.531	0.414226	0.204694	1.531	0.421074	0.112977	1.533	0.211252	0.123198	1.533	0.374062	0.226418
1.533	0.417137	0.206132	1.532	0.419919	0.112667	1.534	0.210353	0.122674	1.534	0.372621	0.225546
1.534	0.419948	0.207521	1.534	0.419659	0.112597	1.535	0.209598	0.122233	1.535	0.370215	0.224089
1.535	0.422507	0.208786	1.535	0.420741	0.112888	1.537	0.208739	0.121732	1.537	0.367837	0.22265
1.536	0.424968	0.210002	1.536	0.422286	0.113302	1.538	0.207244	0.12086	1.538	0.36602	0.22155
1.537	0.426937	0.210975	1.537	0.422852	0.113454	1.539	0.205611	0.119908	1.539	0.363108	0.219787
1.538	0.428759	0.211875	1.538	0.423538	0.113638	1.54	0.203497	0.118675	1.54	0.360979	0.218499
1.54	0.430608	0.212789	1.539	0.424228	0.113823	1.541	0.202246	0.117946	1.541	0.358455	0.216971
1.541	0.431719	0.213339	1.54	0.424018	0.113767	1.542	0.200338	0.116833	1.542	0.356544	0.215814
1.542	0.432822	0.213883	1.542	0.423896	0.113734	1.544	0.199702	0.116462	1.544	0.355877	0.21541
1.543	0.433912	0.214422	1.543	0.422596	0.113386	1.545	0.198279	0.115632	1.545	0.35595	0.215455
1.544	0.433486	0.214211	1.544	0.422012	0.113229	1.546	0.196911	0.114834	1.546	0.355657	0.215277
1.545	0.434197	0.214563	1.545	0.423165	0.113538	1.547	0.196011	0.11431	1.547	0.355154	0.214973
1.547	0.435023	0.214971	1.546	0.424123	0.113795	1.548	0.19514	0.113801	1.548	0.353724	0.214107
1.548	0.435684	0.215298	1.547	0.424767	0.113968	1.549	0.194277	0.113298	1.549	0.352829	0.213565
1.549	0.436012	0.21546	1.549	0.424475	0.11389	1.551	0.193866	0.113059	1.551	0.35211	0.21313
1.55	0.436796	0.215847	1.55	0.423877	0.113729	1.552	0.193184	0.112661	1.552	0.351768	0.212923
1.551	0.437515	0.216203	1.551	0.42347	0.11362	1.553	0.192166	0.112067	1.553	0.350765	0.212316
1.552	0.437748	0.216318	1.552	0.422106	0.113254	1.554	0.191318	0.111573	1.554	0.349726	0.211687
1.554	0.43759	0.216239	1.553	0.419949	0.112675	1.555	0.189867	0.110726	1.555	0.349344	0.211456
1.555	0.437499	0.216195	1.554	0.418426	0.112267	1.556	0.188445	0.109897	1.556	0.348522	0.210959
1.556	0.436553	0.215727	1.556	0.416998	0.111883	1.558	0.186983	0.109045	1.558	0.34721	0.210164
1.557	0.435654	0.215283	1.557	0.415898	0.111588	1.559	0.185444	0.108147	1.559	0.347444	0.210306
1.558	0.435402	0.215158	1.558	0.413921	0.111058	1.56	0.184718	0.107724	1.56	0.347842	0.210547
1.559	0.435152	0.215035	1.559	0.411211	0.110331	1.561	0.184318	0.107491	1.561	0.347772	0.210505
1.561	0.434393	0.21466	1.56	0.409399	0.109845	1.562	0.184502	0.107598	1.562	0.347934	0.210603
1.562	0.433206	0.214073	1.561	0.409272	0.109811	1.563	0.185324	0.108077	1.563	0.347427	0.210296
1.563	0.432112	0.213532	1.563	0.40789	0.10944	1.565	0.185147	0.107974	1.565	0.346454	0.209707
1.564	0.430526	0.212749	1.564	0.40763	0.10937	1.566	0.184242	0.107446	1.566	0.345469	0.209111
1.565	0.428542	0.211769	1.565	0.407695	0.109387	1.567	0.182991	0.106717	1.567	0.344438	0.208487
1.566	0.427044	0.211028	1.566	0.407028	0.109208	1.568	0.181464	0.105826	1.568	0.343839	0.208124
1.568	0.426092	0.210558	1.567	0.406904	0.109175	1.569	0.18041	0.105212	1.569	0.343494	0.207915
1.569	0.425001	0.210018	1.568	0.406382	0.109035	1.57	0.179501	0.104681	1.57	0.342323	0.207206
1.57	0.423337	0.209196	1.57	0.405813	0.108882	1.571	0.178905	0.104333	1.571	0.341768	0.206871
1.571	0.422787	0.208924	1.571	0.406661	0.10911	1.573	0.178961	0.104366	1.573	0.34147	0.20669
1.572	0.423429	0.209242	1.572	0.408295	0.109549	1.574	0.178824	0.104286	1.574	0.34012	0.205873
1.573	0.423345	0.2092	1.573	0.410263	0.110077	1.575	0.177824	0.103703	1.575	0.339277	0.205363
1.574	0.422265	0.208666	1.574	0.413409	0.110921	1.576	0.177036	0.103244	1.576	0.338471	0.204875
1.576	0.420723	0.207905	1.575	0.416258	0.111685	1.577	0.176596	0.102987	1.577	0.337686	0.2044
1.577	0.418754	0.206931	1.577	0.418793	0.112365	1.578	0.176226	0.102771	1.578	0.337526	0.204303
1.578	0.41722	0.206174	1.578	0.42067	0.112869	1.58	0.175742	0.102489	1.58	0.336753	0.203835
1.579	0.415442	0.205295	1.579	0.421401	0.113065	1.581	0.174522	0.101777	1.581	0.334817	0.202663
1.58	0.413871	0.204518	1.58	0.422853	0.113455	1.582	0.173144	0.100974	1.582	0.333312	0.201752
1.581	0.414574	0.204866	1.581	0.42519	0.114082	1.583	0.171867	0.100229	1.583	0.332112	0.201025
1.583	0.414663	0.20491	1.582	0.428451	0.114956	1.584	0.170675	0.0995341	1.584	0.330821	0.200244
1.584	0.413465	0.204318	1.583	0.431949	0.115895	1.585	0.170099	0.0991981	1.585	0.329954	0.199719
1.585	0.412125	0.203655	1.585	0.436178	0.11703	1.587	0.169396	0.098788	1.587	0.328847	0.19905
1.586	0.411503	0.203348	1.586	0.439597	0.117947	1.588	0.167698	0.0977981	1.588	0.328004	0.198539
1.587	0.411107	0.203153	1.587	0.441985	0.118588	1.589	0.166769	0.097256	1.589	0.327206	0.198056
1.588	0.410658	0.202931	1.588	0.444972	0.119389	1.59	0.166973	0.0973755	1.59	0.325733	0.197164
1.59	0.409283	0.202251	1.589	0.450462	0.120862	1.591	0.166541	0.0971232	1.591	0.324292	0.196292
1.591	0.408462	0.201845	1.59	0.457008	0.122618	1.592	0.165954	0.0967808	1.592	0.322757	0.195363
1.592	0.408039	0.201636	1.592	0.463426	0.12434	1.594	0.165171	0.0963244	1.594	0.321811	0.194791
1.593	0.407262	0.201252	1.593	0.468867	0.1258	1.595	0.164295	0.0958132	1.595	0.320589	0.194051
1.594	0.406857	0.201052	1.594	0.473886	0.127147	1.596	0.163958	0.095617	1.596	0.319346	0.193298
1.595	0.406865	0.201057	1.595	0.478598	0.128411	1.597	0.163669	0.0954482	1.597	0.318978	0.193076
1.597	0.407947	0.201591	1.596	0.48404	0.129871	1.598	0.163149	0.0951453	1.598	0.318006	0.192487
1.598	0.409328	0.202274	1.597	0.491447	0.131859	1.599	0.161948	0.0944446	1.599	0.317454	0.192153
1.599	0.412364	0.203774	1.599	0.498625	0.133785	1.601	0.160781	0.0937641	1.601	0.316605	0.19164
1.6	0.416071	0.205606	1.6	0.504153	0.135268	1.602	0.159136	0.0928046	1.602	0.314963	0.190645
1.601	0.418494	0.206803	1.601	0.511015	0.137109	1.603	0.15795	0.092113	1.603	0.313162	0.189556
1.602	0.421483	0.20828	1.602	0.516793	0.138659	1.604	0.15754	0.0918743	1.604	0.311671	0.188653
1.604	0.425317	0.210175	1.603	0.52206	0.140072	1.605	0.156651	0.0913556	1.605	0.31074	0.188089
1.605	0.429098	0.212043	1.604	0.527356	0.141493	1.606	0.155422	0.0906391	1.606	0.30986	0.187557
1.606	0.432946	0.213945	1.606	0.533116	0.143039	1.608	0.154682	0.0902074	1.608	0.309237	0.187179
1.607	0.43633	0.215617	1.607	0.538991	0.144615	1.609	0.153928	0.0897678	1.609	0.308397	0.186671
1.608	0.439479	0.217173	1.608	0.544088	0.145983	1.61	0.152414	0.0888846	1.61	0.306942	0.18579
1.609	0.442574	0.218702	1.609	0.548829	0.147255	1.611	0.150904	0.0880042	1.611	0.305668	0.185019
1.611	0.447153	0.220965	1.61	0.555866	0.149143	1.612	0.149986	0.0874685	1.612	0.304679	0.184421
1.612	0.453129	0.223918	1.611	0.563243	0.151122	1.613	0.149296	0.0870662	1.613	0.30313	0.183483
1.613	0.458629	0.226636	1.613	0.56935	0.152761	1.615	0.148457	0.086577	1.615	0.301306	0.182379
1.614	0.463579	0.229082	1.614	0.5747	0.154196	1.616	0.147645	0.0861035	1.616	0.298998	0.180982
1.615	0.470489	0.232497	1.615	0.580821	0.155838	1.617	0.147608	0.0860817	1.617	0.297294	0.17995
1.616	0.476295	0.235366	1.616	0.586839	0.157453	1.618	0.147063	0.0857641	1.618	0.294947	0.17853
1.617	0.482594	0.238478	1.617	0.593055	0.159121	1.619	0.145878	0.0850728	1.619	0.293034	0.177372
1.619	0.490225	0.242249	1.618	0.598651	0.160622	1.62	0.144684	0.0843769	1.62	0.291225	0.176277
1.62	0.498407	0.246293	1.619	0.602884	0.161758	1.621	0.143676	0.0837891	1.621	0.289496	0.175231
1.621	0.504704	0.249404	1.621	0.606753	0.162796	1.623	0.142788	0.083271	1.623	0.288347	0.174535
1.622	0.512654	0.253333	1.622	0.610154	0.163709	1.624	0.142261	0.0829639	1.624	0.286845	0.173626
1.623	0.521946	0.257925	1.623	0.613895	0.164712	1.625	0.141858	0.0827289	1.625	0.284606	0.172271
1.624	0.530466	0.262135	1.624	0.617069	0.165564	1.626	0.14127	0.082386	1.626	0.281974	0.170677
1.626	0.538565	0.266137	1.625	0.619342	0.166174	1.627	0.140721	0.0820657	1.627	0.278361	0.168491
1.627	0.546326	0.269973	1.626	0.622884	0.167124	1.628	0.139641	0.0814357	1.628	0.275761	0.166917
1.628	0.554929	0.274224	1.628	0.626994	0.168227	1.63	0.139466	0.0813337	1.63	0.274099	0.165911
1.629	0.564394	0.278901	1.629	0.630278	0.169108	1.631	0.139208	0.081183	1.631	0.272687	0.165056
1.63	0.573201	0.283253	1.63	0.631805	0.169518	1.632	0.137878	0.0804079	1.632	0.271226	0.164172
1.631	0.58391	0.288545	1.631	0.633499	0.169972	1.633	0.136801	0.0797794	1.633	0.269765	0.163287
1.633	0.593859	0.293461	1.632	0.632964	0.169829	1.634	0.1363	0.0794876	1.634	0.267849	0.162128
1.634	0.602891	0.297925	1.633	0.632379	0.169672	1.635	0.136257	0.0794624	1.635	0.265532	0.160725
1.635	0.610849	0.301857	1.635	0.63272	0.169763	1.637	0.136832	0.0797976	1.637	0.263501	0.159496
1.636	0.618921	0.305846	1.636	0.632819	0.16979	1.638	0.136836	0.0798	1.638	0.261811	0.158473
1.637	0.628132	0.310398	1.637	0.633675	0.17002	1.639	0.136088	0.0793635	1.639	0.261204	0.158105
1.638	0.637195	0.314876	1.638	0.634271	0.170179	1.64	0.135973	0.0792968	1.64	0.260336	0.15758
1.64	0.645321	0.318892	1.639	0.634031	0.170115	1.641	0.136341	0.0795114	1.641	0.259472	0.157057
1.641	0.653604	0.322985	1.64	0.633373	0.169938	1.642	0.136241	0.0794531	1.642	0.259178	0.156879
1.642	0.663968	0.328106	1.642	0.63262	0.169736	1.644	0.136105	0.0793737	1.644	0.258625	0.156544
1.643	0.673836	0.332983	1.643	0.631805	0.169518	1.645	0.135339	0.078927	1.645	0.257953	0.156138
1.644	0.683148	0.337585	1.644	0.628628	0.168665	1.646	0.134564	0.0784749	1.646	0.257323	0.155756
1.645	0.692694	0.342302	1.645	0.6254	0.167799	1.647	0.133851	0.0780589	1.647	0.255935	0.154916
1.647	0.701463	0.346635	1.646	0.624417	0.167536	1.648	0.132509	0.0772764	1.648	0.255117	0.154421
1.648	0.71022	0.350962	1.647	0.620989	0.166616	1.649	0.131929	0.0769381	1.649	0.254756	0.154202
1.649	0.718333	0.354971	1.649	0.617415	0.165657	1.651	0.131688	0.0767975	1.651	0.254278	0.153913
1.65	0.724263	0.357902	1.65	0.613495	0.164605	1.652	0.131153	0.0764854	1.652	0.253356	0.153355
1.651	0.730865	0.361164	1.651	0.609952	0.163654	1.653	0.131222	0.0765262	1.653	0.252209	0.152661
1.652	0.737688	0.364536	1.652	0.606016	0.162598	1.654	0.131442	0.0766545	1.654	0.250877	0.151854
1.653	0.745507	0.3684	1.653	0.601993	0.161519	1.655	0.13074	0.0762451	1.655	0.249443	0.150987
1.655	0.75107	0.371149	1.654	0.597138	0.160216	1.656	0.129596	0.0755776	1.656	0.248286	0.150286
1.656	0.756617	0.37389	1.655	0.591102	0.158597	1.658	0.129119	0.0752997	1.658	0.247698	0.149931
1.657	0.762135	0.376617	1.657	0.585734	0.157156	1.659	0.12934	0.0754282	1.659	0.246469	0.149186
1.658	0.76621	0.37863	1.658	0.581423	0.156	1.66	0.129516	0.0755313	1.66	0.246711	0.149333
1.659	0.771028	0.381011	1.659	0.57653	0.154687	1.661	0.128617	0.0750066	1.661	0.245865	0.148821
1.66	0.77691	0.383918	1.66	0.571815	0.153422	1.662	0.127276	0.0742247	1.662	0.244164	0.147791
1.662	0.782131	0.386498	1.661	0.567007	0.152132	1.663	0.126674	0.0738735	1.663	0.2421	0.146542
1.663	0.787184	0.388995	1.662	0.56235	0.150882	1.665	0.126811	0.0739534	1.665	0.240768	0.145736
1.664	0.79234	0.391543	1.664	0.556985	0.149443	1.666	0.125951	0.0734522	1.666	0.239616	0.145038
1.665	0.796454	0.393576	1.665	0.55294	0.148358	1.667	0.124225	0.0724457	1.667	0.238867	0.144585
1.666	0.800767	0.395707	1.666	0.549552	0.147449	1.668	0.123368	0.0719456	1.668	0.238187	0.144173
1.667	0.804862	0.397731	1.667	0.546869	0.146729	1.669	0.122324	0.0713367	1.669	0.237571	0.143801
1.669	0.808545	0.399551	1.668	0.543312	0.145774	1.67	0.121726	0.0709881	1.67	0.236384	0.143082
1.67	0.810135	0.400336	1.669	0.538035	0.144359	1.671	0.121276	0.0707259	1.671	0.235685	0.142659
1.671	0.811554	0.401037	1.671	0.532469	0.142865	1.673	0.12175	0.0710021	1.673	0.234718	0.142073
1.672	0.811929	0.401223	1.672	0.528291	0.141744	1.674	0.12118	0.0706698	1.674	0.234522	0.141955
1.673	0.810473	0.400503	1.673	0.524068	0.140611	1.675	0.120323	0.0701699	1.675	0.234182	0.141749
1.674	0.810191	0.400364	1.674	0.521521	0.139928	1.676	0.120682	0.0703792	1.676	0.23347	0.141318
1.676	0.809214	0.399881	1.675	0.517501	0.138849	1.677	0.120943	0.0705313	1.677	0.233097	0.141092
1.677	0.807059	0.398816	1.676	0.514165	0.137954	1.678	0.121135	0.0706435	1.678	0.23241	0.140676
1.678	0.805817	0.398202	1.678	0.509853	0.136797	1.68	0.120743	0.0704149	1.68	0.231709	0.140252
1.679	0.805218	0.397907	1.679	0.506346	0.135856	1.681	0.119709	0.0698116	1.681	0.231452	0.140097
1.68	0.803133	0.396876	1.68	0.50309	0.134983	1.682	0.118555	0.0691387	1.682	0.230352	0.139431
1.681	0.7985	0.394587	1.681	0.497767	0.133554	1.683	0.117927	0.0687727	1.683	0.230353	0.139432
1.683	0.795999	0.393351	1.682	0.492943	0.13226	1.684	0.118343	0.0690153	1.684	0.230577	0.139567
1.684	0.792803	0.391771	1.683	0.490997	0.131738	1.685	0.118197	0.0689303	1.685	0.231793	0.140303
1.685	0.789922	0.390348	1.685	0.48929	0.13128	1.687	0.117788	0.0686914	1.687	0.232558	0.140766
1.686	0.786722	0.388766	1.686	0.486063	0.130414	1.688	0.116714	0.0680649	1.688	0.232827	0.140929
1.687	0.781685	0.386277	1.687	0.482253	0.129392	1.689	0.115908	0.0675952	1.689	0.232496	0.140729
1.688	0.776971	0.383948	1.688	0.478387	0.128355	1.69	0.115496	0.0673547	1.69	0.231755	0.14028
1.69	0.770019	0.380513	1.689	0.474147	0.127217	1.691	0.115597	0.0674138	1.691	0.231059	0.139859
1.691	0.765096	0.37808	1.69	0.472188	0.126691	1.692	0.115857	0.0675654	1.692	0.22993	0.139176
1.692	0.761136	0.376123	1.692	0.469454	0.125958	1.694	0.115404	0.0673013	1.694	0.229211	0.13874
1.693	0.758549	0.374845	1.693	0.467636	0.12547	1.695	0.114278	0.0666447	1.695	0.229001	0.138613
1.694	0.756135	0.373652	1.694	0.466809	0.125248	1.696	0.113209	0.0660209	1.696	0.229332	0.138813
1.695	0.75068	0.370956	1.695	0.464654	0.12467	1.697	0.112396	0.0655473	1.697	0.228935	0.138573
1.696	0.746968	0.369122	1.696	0.464311	0.124578	1.698	0.111852	0.0652299	1.698	0.228604	0.138373
1.698	0.740912	0.366129	1.697	0.464503	0.124629	1.699	0.11083	0.0646336	1.699	0.227929	0.137964
1.699	0.735923	0.363664	1.698	0.46467	0.124674	1.701	0.109851	0.064063	1.701	0.22698	0.13739
1.7	0.728527	0.360009	1.7	0.465178	0.124811	1.702	0.108615	0.0633421	1.702	0.226508	0.137104
1.701	0.722337	0.35695	1.701	0.463355	0.124321	1.703	0.10818	0.0630886	1.703	0.226048	0.136826
1.702	0.716875	0.354251	1.702	0.461591	0.123848	1.704	0.108062	0.0630194	1.704	0.225078	0.136239
1.703	0.710182	0.350944	1.703	0.461798	0.123903	1.705	0.107691	0.0628034	1.705	0.224478	0.135875
1.705	0.704051	0.347914	1.704	0.460989	0.123687	1.706	0.107487	0.0626842	1.706	0.222778	0.134847
1.706	0.697896	0.344872	1.705	0.460251	0.123489	1.708	0.106536	0.0621294	1.708	0.221357	0.133986
1.707	0.691015	0.341472	1.707	0.458489	0.123016	1.709	0.105646	0.0616105	1.709	0.219583	0.132912
1.708	0.686496	0.339239	1.708	0.456904	0.122591	1.71	0.105283	0.0613987	1.71	0.218638	0.13234
1.709	0.681456	0.336748	1.709	0.456549	0.122495	1.711	0.105186	0.0613423	1.711	0.217787	0.131826
1.71	0.675812	0.333959	1.71	0.456037	0.122358	1.712	0.104364	0.0608627	1.712	0.217803	0.131835
1.712	0.668886	0.330537	1.711	0.455771	0.122287	1.713	0.104272	0.0608091	1.713	0.217166	0.131449
1.713	0.664018	0.328131	1.712	0.456	0.122348	1.715	0.104629	0.0610172	1.715	0.216277	0.130911
1.714	0.659902	0.326097	1.714	0.455818	0.122299	1.716	0.104646	0.0610275	1.716	0.215616	0.130511
1.715	0.654516	0.323436	1.715	0.455223	0.122139	1.717	0.10385	0.0605632	1.717	0.214481	0.129825
1.716	0.649211	0.320814	1.716	0.453557	0.121693	1.718	0.103706	0.0604789	1.718	0.2136	0.129291
1.717	0.64381	0.318145	1.717	0.451726	0.121201	1.719	0.104855	0.0611492	1.719	0.21255	0.128656
1.719	0.638373	0.315458	1.718	0.452136	0.121311	1.72	0.10584	0.0617234	1.72	0.21275	0.128777
1.72	0.632504	0.312558	1.719	0.45227	0.121347	1.721	0.105836	0.0617213	1.721	0.212256	0.128478
1.721	0.62483	0.308766	1.721	0.451868	0.121239	1.723	0.104899	0.0611746	1.723	0.211612	0.128088
1.722	0.61685	0.304822	1.722	0.451506	0.121142	1.724	0.10496	0.0612104	1.724	0.211928	0.128279
1.723	0.610637	0.301752	1.723	0.449694	0.120656	1.725	0.105298	0.0614078	1.725	0.210988	0.12771
1.724	0.604191	0.298567	1.724	0.447998	0.120201	1.726	0.106213	0.0619413	1.726	0.209652	0.126901
1.726	0.595924	0.294482	1.725	0.445738	0.119595	1.727	0.106787	0.0622761	1.727	0.208558	0.126239
1.727	0.589572	0.291343	1.726	0.444175	0.119175	1.728	0.106913	0.0623493	1.728	0.208113	0.12597
1.728	0.583143	0.288166	1.728	0.443417	0.118972	1.73	0.106885	0.0623332	1.73	0.208365	0.126122
1.729	0.575891	0.284582	1.729	0.443819	0.11908	1.731	0.106285	0.061983	1.731	0.207899	0.12584
1.73	0.570813	0.282073	1.73	0.4454	0.119504	1.732	0.106753	0.0622564	1.732	0.207086	0.125348
1.731	0.566621	0.280001	1.731	0.44514	0.119434	1.733	0.106466	0.0620888	1.733	0.20619	0.124806
1.733	0.563045	0.278234	1.732	0.444922	0.119376	1.734	0.106388	0.0620435	1.734	0.206201	0.124812
1.734	0.560113	0.276786	1.733	0.444976	0.11939	1.735	0.105875	0.0617439	1.735	0.205041	0.12411
1.735	0.556345	0.274924	1.734	0.445269	0.119469	1.737	0.105364	0.0614463	1.737	0.20466	0.12388
1.736	0.550435	0.272003	1.736	0.445488	0.119528	1.738	0.105643	0.0616085	1.738	0.204006	0.123484
1.737	0.545683	0.269655	1.737	0.445357	0.119493	1.739	0.105798	0.0616992	1.739	0.202312	0.122458
1.738	0.540634	0.26716	1.738	0.446366	0.119763	1.74	0.106202	0.0619346	1.74	0.201419	0.121918
1.739	0.539055	0.26638	1.739	0.448025	0.120208	1.741	0.105673	0.0616263	1.741	0.200149	0.121149
1.741	0.535257	0.264503	1.74	0.44951	0.120607	1.742	0.105217	0.0613604	1.742	0.199068	0.120495
1.742	0.531513	0.262652	1.741	0.449532	0.120613	1.744	0.105146	0.0613192	1.744	0.198026	0.119864
1.743	0.529803	0.261808	1.743	0.449102	0.120497	1.745	0.106112	0.0618824	1.745	0.197384	0.119476
1.744	0.527541	0.26069	1.744	0.449314	0.120554	1.746	0.106971	0.0623831	1.746	0.196683	0.119051
1.745	0.525807	0.259833	1.745	0.450132	0.120773	1.747	0.10728	0.0625632	1.747	0.195109	0.118099
1.746	0.525211	0.259538	1.746	0.450881	0.120974	1.748	0.10752	0.0627037	1.748	0.193959	0.117402
1.748	0.524174	0.259026	1.747	0.451764	0.121212	1.749	0.107062	0.0624363	1.749	0.193845	0.117333
1.749	0.522239	0.25807	1.748	0.451723	0.1212	1.751	0.106757	0.0622587	1.751	0.193366	0.117043
1.75	0.519386	0.25666	1.75	0.451715	0.121198	1.752	0.107035	0.0624206	1.752	0.193083	0.116872
1.751	0.516465	0.255216	1.751	0.451168	0.121051	1.753	0.106755	0.0622572	1.753	0.192475	0.116504
1.752	0.513918	0.253958	1.752	0.45127	0.121079	1.754	0.106761	0.062261	1.754	0.191243	0.115758
1.753	0.512113	0.253066	1.753	0.451887	0.121244	1.755	0.107459	0.0626681	1.755	0.18983	0.114903
1.755	0.508528	0.251294	1.754	0.450537	0.120882	1.756	0.107993	0.0629794	1.756	0.188974	0.114385
1.756	0.507093	0.250585	1.755	0.449279	0.120545	1.758	0.108011	0.0629899	1.758	0.188165	0.113895
1.757	0.504631	0.249368	1.757	0.448058	0.120217	1.759	0.108661	0.0633686	1.759	0.188331	0.113996
1.758	0.502993	0.248559	1.758	0.446628	0.119833	1.76	0.10859	0.0633273	1.76	0.18791	0.113741
1.759	0.499968	0.247064	1.759	0.446468	0.119791	1.761	0.108215	0.0631086	1.761	0.188073	0.113839
1.76	0.498214	0.246197	1.76	0.448174	0.120248	1.762	0.108233	0.0631195	1.762	0.1878	0.113675
1.762	0.496739	0.245468	1.761	0.449024	0.120476	1.763	0.108767	0.0634306	1.763	0.186738	0.113032
1.763	0.495261	0.244738	1.762	0.449215	0.120527	1.765	0.108935	0.0635286	1.765	0.1869	0.11313
1.764	0.494208	0.244218	1.764	0.450088	0.120762	1.766	0.109476	0.0638441	1.766	0.186427	0.112844
1.765	0.492025	0.243139	1.765	0.452257	0.121344	1.767	0.110556	0.0644741	1.767	0.186369	0.112808
1.766	0.490915	0.242591	1.766	0.454689	0.121996	1.768	0.110179	0.0642539	1.768	0.186689	0.113002
1.767	0.489123	0.241705	1.767	0.455873	0.122314	1.769	0.109138	0.0636471	1.769	0.185626	0.112358
1.769	0.487534	0.24092	1.768	0.456205	0.122403	1.77	0.109306	0.063745	1.77	0.184444	0.111643
1.77	0.485707	0.240017	1.769	0.456672	0.122528	1.771	0.108457	0.0632501	1.771	0.184112	0.111442
1.771	0.483512	0.238932	1.771	0.456873	0.122582	1.773	0.107602	0.0627514	1.773	0.184736	0.11182
1.772	0.479372	0.236887	1.772	0.456438	0.122465	1.774	0.106276	0.0619777	1.774	0.184855	0.111892
1.773	0.476782	0.235607	1.773	0.456543	0.122494	1.775	0.106067	0.061856	1.775	0.185057	0.112014
1.774	0.474668	0.234562	1.774	0.456688	0.122533	1.776	0.105463	0.0615039	1.776	0.184142	0.11146
1.775	0.472164	0.233325	1.775	0.457608	0.122779	1.777	0.105032	0.0612525	1.777	0.183329	0.110968
1.777	0.469223	0.231871	1.776	0.457975	0.122878	1.778	0.104123	0.0607221	1.778	0.181722	0.109996
1.778	0.467998	0.231266	1.777	0.457605	0.122779	1.78	0.104058	0.0606842	1.78	0.181166	0.109659
1.779	0.46783	0.231183	1.779	0.457384	0.122719	1.781	0.105247	0.0613776	1.781	0.180501	0.109256
1.78	0.467458	0.230999	1.78	0.457199	0.12267	1.782	0.103915	0.0606011	1.782	0.179595	0.108708
1.781	0.466531	0.230541	1.781	0.458154	0.122926	1.783	0.104038	0.0606726	1.783	0.179158	0.108444
1.782	0.465938	0.230248	1.782	0.458798	0.123099	1.784	0.103864	0.0605716	1.784	0.178656	0.10814
1.784	0.466094	0.230325	1.783	0.458496	0.123018	1.785	0.103783	0.060524	1.785	0.178288	0.107917
1.785	0.465298	0.229932	1.784	0.458076	0.122905	1.787	0.103179	0.0601718	1.787	0.178106	0.107807
1.786	0.464689	0.229631	1.786	0.45801	0.122887	1.788	0.103531	0.060377	1.788	0.177925	0.107697
1.787	0.464193	0.229385	1.787	0.458094	0.12291	1.789	0.10305	0.0600967	1.789	0.17859	0.1081
1.788	0.464229	0.229403	1.788	0.4576	0.122777	1.79	0.102207	0.0596052	1.79	0.179115	0.108417
1.789	0.464637	0.229605	1.789	0.456902	0.12259	1.791	0.102004	0.0594866	1.791	0.180196	0.109071
1.791	0.463516	0.229051	1.79	0.455348	0.122173	1.792	0.101759	0.0593436	1.792	0.179658	0.108746
1.792	0.461847	0.228226	1.791	0.453177	0.121591	1.794	0.100385	0.0585426	1.794	0.180658	0.109352
1.793	0.461996	0.2283	1.793	0.452097	0.121301	1.795	0.0990687	0.0577748	1.795	0.180756	0.109411
1.794	0.462406	0.228503	1.794	0.451712	0.121198	1.796	0.0984166	0.0573945	1.796	0.180823	0.109451
1.795	0.46244	0.228519	1.795	0.451124	0.12104	1.797	0.0977402	0.057	1.797	0.182368	0.110387
1.796	0.463246	0.228918	1.796	0.449599	0.120631	1.798	0.0967333	0.0564129	1.798	0.18253	0.110484
1.798	0.462873	0.228733	1.797	0.447625	0.120101	1.799	0.0962149	0.0561105	1.799	0.183921	0.111326
1.799	0.46237	0.228485	1.798	0.44584	0.119622	1.801	0.095518	0.0557041	1.801	0.185318	0.112172
1.8	0.462473	0.228536	1.8	0.444818	0.119348	1.802	0.0941386	0.0548996	1.802	0.185033	0.112
1.801	0.461739	0.228173	1.801	0.444267	0.1192	1.803	0.0925848	0.0539935	1.803	0.185244	0.112127
1.802	0.46103	0.227822	1.802	0.44339	0.118965	1.804	0.09144	0.0533259	1.804	0.184586	0.111729
1.803	0.460253	0.227438	1.803	0.44164	0.118495	1.805	0.0898177	0.0523798	1.805	0.185876	0.11251
1.805	0.458324	0.226485	1.804	0.439782	0.117997	1.806	0.0893453	0.0521043	1.806	0.186965	0.113169
1.806	0.456606	0.225636	1.805	0.438574	0.117672	1.808	0.0887737	0.0517709	1.808	0.187495	0.11349
1.807	0.455831	0.225254	1.807	0.437144	0.117289	1.809	0.0882034	0.0514384	1.809	0.187807	0.113679
1.808	0.455692	0.225185	1.808	0.436217	0.11704	1.81	0.0874704	0.0510109	1.81	0.18856	0.114135
1.809	0.454754	0.224721	1.809	0.436118	0.117014	1.811	0.0866792	0.0505495	1.811	0.18909	0.114455
1.81	0.45364	0.224171	1.81	0.434293	0.116524	1.812	0.0852712	0.0497284	1.812	0.188879	0.114328
1.812	0.452573	0.223644	1.811	0.431361	0.115737	1.813	0.084578	0.0493241	1.813	0.189397	0.114641
1.813	0.453059	0.223884	1.812	0.430885	0.115609	1.815	0.0837986	0.0488696	1.815	0.189914	0.114954
1.814	0.45191	0.223316	1.813	0.428774	0.115043	1.816	0.0829484	0.0483738	1.816	0.190636	0.115391
1.815	0.451175	0.222953	1.815	0.426618	0.114464	1.817	0.0810791	0.0472837	1.817	0.190613	0.115377
1.816	0.450831	0.222783	1.816	0.425553	0.114179	1.818	0.0803712	0.0468708	1.818	0.19082	0.115502
1.817	0.449831	0.222288	1.817	0.424185	0.113812	1.819	0.0802521	0.0468014	1.819	0.190953	0.115583
1.818	0.448383	0.221573	1.818	0.422565	0.113377	1.82	0.0798989	0.0465954	1.82	0.190382	0.115237
1.82	0.447549	0.221161	1.819	0.421408	0.113067	1.821	0.0786048	0.0458407	1.821	0.190526	0.115324
1.821	0.446037	0.220413	1.82	0.419897	0.112661	1.823	0.0773312	0.0450979	1.823	0.191336	0.115815
1.822	0.44401	0.219412	1.822	0.417444	0.112003	1.824	0.0761151	0.0443887	1.824	0.191813	0.116103
1.823	0.444038	0.219426	1.823	0.415603	0.111509	1.825	0.0741508	0.0432432	1.825	0.19249	0.116513
1.824	0.443843	0.219329	1.824	0.41483	0.111302	1.826	0.0727968	0.0424536	1.826	0.192877	0.116747
1.825	0.443977	0.219396	1.825	0.413566	0.110963	1.827	0.0715407	0.041721	1.827	0.193683	0.117235
1.827	0.444531	0.21967	1.826	0.411419	0.110386	1.828	0.0695074	0.0405353	1.828	0.194821	0.117924
1.828	0.445273	0.220036	1.827	0.40927	0.10981	1.83	0.0683364	0.0398524	1.83	0.195322	0.118227
1.829	0.445633	0.220214	1.829	0.407608	0.109364	1.831	0.0675847	0.039414	1.831	0.195388	0.118267
1.83	0.446652	0.220718	1.83	0.407764	0.109406	1.832	0.0680702	0.0396971	1.832	0.195027	0.118049
1.831	0.44789	0.221329	1.831	0.408652	0.109644	1.833	0.0672986	0.0392471	1.833	0.194915	0.117981
1.832	0.447938	0.221353	1.832	0.409728	0.109933	1.834	0.066548	0.0388094	1.834	0.195092	0.118088
1.834	0.448289	0.221526	1.833	0.410952	0.110261	1.835	0.065818	0.0383837	1.835	0.195843	0.118543
1.835	0.450231	0.222486	1.834	0.410139	0.110043	1.837	0.0657671	0.038354	1.837	0.197316	0.119435
1.836	0.451217	0.222973	1.836	0.408361	0.109566	1.838	0.0653646	0.0381193	1.838	0.197975	0.119833
1.837	0.451597	0.223161	1.837	0.406306	0.109015	1.839	0.0641677	0.0374213	1.839	0.198895	0.12039
1.838	0.452086	0.223403	1.838	0.404767	0.108602	1.84	0.0641453	0.0374082	1.84	0.199685	0.120869
1.839	0.451836	0.223279	1.839	0.402437	0.107977	1.841	0.0630686	0.0367803	1.841	0.199688	0.12087
1.841	0.451422	0.223075	1.84	0.400123	0.107356	1.842	0.0624605	0.0364257	1.842	0.2002	0.12118
1.842	0.451357	0.223043	1.841	0.400421	0.107436	1.844	0.0618996	0.0360985	1.844	0.200513	0.12137
1.843	0.451145	0.222938	1.843	0.401077	0.107612	1.845	0.0619244	0.036113	1.845	0.200887	0.121596
1.844	0.4501	0.222421	1.844	0.40069	0.107508	1.846	0.0610725	0.0356162	1.846	0.200594	0.121418
1.845	0.449118	0.221936	1.845	0.400153	0.107364	1.847	0.0600043	0.0349933	1.847	0.199656	0.120851
1.846	0.448463	0.221612	1.846	0.399774	0.107262	1.848	0.0589812	0.0343966	1.848	0.198706	0.120276
1.848	0.447723	0.221247	1.847	0.400182	0.107372	1.849	0.0589397	0.0343724	1.849	0.197936	0.11981
1.849	0.44822	0.221493	1.848	0.401438	0.107709	1.851	0.0576379	0.0336132	1.851	0.197553	0.119578
1.85	0.449114	0.221934	1.85	0.40246	0.107983	1.852	0.0573715	0.0334578	1.852	0.197165	0.119343
1.851	0.448662	0.221711	1.851	0.402432	0.107975	1.853	0.0581246	0.033897	1.853	0.196772	0.119105
1.852	0.44708	0.220929	1.852	0.401431	0.107707	1.854	0.0567778	0.0331116	1.854	0.196579	0.118989
1.853	0.446063	0.220427	1.853	0.401406	0.1077	1.855	0.0564979	0.0329484	1.855	0.195664	0.118434
1.855	0.444946	0.219874	1.854	0.401975	0.107853	1.856	0.0576035	0.0335931	1.856	0.195888	0.11857
1.856	0.442989	0.218907	1.855	0.402728	0.108055	1.858	0.0586655	0.0342125	1.858	0.19544	0.118299
1.857	0.441404	0.218124	1.856	0.404978	0.108658	1.859	0.0590308	0.0344255	1.859	0.193993	0.117423
1.858	0.440205	0.217532	1.858	0.405976	0.108926	1.86	0.0601419	0.0350735	1.86	0.193504	0.117127
1.859	0.439231	0.217051	1.859	0.406446	0.109052	1.861	0.0616128	0.0359313	1.861	0.192487	0.116511
1.86	0.437675	0.216282	1.86	0.406673	0.109113	1.862	0.0630916	0.0367937	1.862	0.191613	0.115982
1.861	0.436215	0.21556	1.861	0.40768	0.109383	1.863	0.0648888	0.0378418	1.863	0.190413	0.115256
1.863	0.43495	0.214935	1.862	0.407398	0.109308	1.865	0.0648653	0.0378281	1.865	0.188934	0.114361
1.864	0.433282	0.21411	1.863	0.406315	0.109017	1.866	0.0661684	0.038588	1.866	0.188084	0.113846
1.865	0.431582	0.213271	1.865	0.4055	0.108799	1.867	0.0673809	0.0392951	1.867	0.187794	0.113671
1.866	0.430213	0.212594	1.866	0.405831	0.108887	1.868	0.0678946	0.0395947	1.868	0.187223	0.113325
1.867	0.429993	0.212486	1.867	0.40512	0.108697	1.869	0.0681021	0.0397157	1.869	0.186851	0.1131
1.868	0.429157	0.212072	1.868	0.403973	0.108389	1.87	0.0689772	0.0402261	1.87	0.186816	0.113079
1.87	0.428317	0.211657	1.869	0.404789	0.108608	1.871	0.0691159	0.0403069	1.871	0.186501	0.112888
1.871	0.42796	0.211481	1.87	0.405044	0.108676	1.873	0.0699258	0.0407793	1.873	0.185325	0.112176
1.872	0.428214	0.211606	1.872	0.406814	0.109151	1.874	0.0709696	0.041388	1.874	0.184033	0.111394
1.873	0.428353	0.211675	1.873	0.408077	0.10949	1.875	0.0716325	0.0417746	1.875	0.183073	0.110813
1.874	0.427795	0.211399	1.874	0.407399	0.109308	1.876	0.0718303	0.0418899	1.876	0.182768	0.110629
1.875	0.428171	0.211585	1.875	0.407599	0.109362	1.877	0.0715971	0.041754	1.877	0.181844	0.11007
1.877	0.428077	0.211538	1.876	0.407976	0.109463	1.878	0.0713983	0.041638	1.878	0.180877	0.109484
1.878	0.427018	0.211015	1.877	0.407384	0.109304	1.88	0.0712596	0.0415571	1.88	0.18043	0.109214
1.879	0.426281	0.210651	1.879	0.407098	0.109227	1.881	0.0715825	0.0417454	1.881	0.179627	0.108728
1.88	0.426046	0.210535	1.88	0.406523	0.109073	1.882	0.071984	0.0419796	1.882	0.178924	0.108302
1.881	0.426239	0.21063	1.881	0.40676	0.109137	1.883	0.0729171	0.0425237	1.883	0.177823	0.107635
1.882	0.426531	0.210774	1.882	0.406111	0.108962	1.884	0.0748189	0.0436328	1.884	0.176541	0.106859
1.884	0.425971	0.210498	1.883	0.405993	0.108931	1.885	0.0765324	0.0446321	1.885	0.175698	0.106349
1.885	0.424286	0.209665	1.884	0.40536	0.108761	1.887	0.0774336	0.0451576	1.887	0.175215	0.106057
1.886	0.422554	0.208809	1.886	0.405013	0.108668	1.888	0.0776066	0.0452585	1.888	0.17451	0.10563
1.887	0.421217	0.208149	1.887	0.404306	0.108478	1.889	0.0781071	0.0455504	1.889	0.173341	0.104923
1.888	0.419936	0.207516	1.888	0.403315	0.108212	1.89	0.0780032	0.0454898	1.89	0.172112	0.104178
1.889	0.418617	0.206864	1.889	0.402114	0.10789	1.891	0.0786406	0.0458616	1.891	0.17129	0.103681
1.891	0.417868	0.206494	1.89	0.40016	0.107366	1.892	0.0794206	0.0463164	1.892	0.170928	0.103462
1.892	0.417435	0.20628	1.891	0.396962	0.106508	1.894	0.0792657	0.0462261	1.894	0.170367	0.103122
1.893	0.416047	0.205594	1.892	0.395685	0.106165	1.895	0.0788471	0.045982	1.895	0.169251	0.102447
1.894	0.413823	0.204495	1.894	0.396564	0.106401	1.896	0.0786613	0.0458736	1.896	0.168387	0.101924
1.895	0.412209	0.203697	1.895	0.397608	0.106681	1.897	0.0783258	0.045678	1.897	0.167447	0.101355
1.896	0.410226	0.202717	1.896	0.398474	0.106913	1.898	0.0773285	0.0450964	1.898	0.16644	0.100745
1.897	0.409325	0.202272	1.897	0.398836	0.10701	1.899	0.0771483	0.0449913	1.899	0.165973	0.100463
1.899	0.408974	0.202098	1.898	0.399596	0.107214	1.901	0.0767481	0.0447579	1.901	0.165513	0.100184
1.9	0.408153	0.201693	1.899	0.398861	0.107017	1.902	0.07663	0.044689	1.902	0.16573	0.100316
1.901	0.407368	0.201305	1.901	0.398221	0.106846	1.903	0.0766147	0.0446801	1.903	0.165679	0.100285
1.902	0.405686	0.200474	1.902	0.398913	0.107031	1.904	0.0763233	0.0445101	1.904	0.166186	0.100591
1.903	0.406302	0.200778	1.903	0.399977	0.107316	1.905	0.0763821	0.0445445	1.905	0.167292	0.101261
1.904	0.406555	0.200903	1.904	0.40038	0.107425	1.906	0.0767715	0.0447715	1.906	0.168699	0.102113
1.906	0.405258	0.200262	1.905	0.399504	0.10719	1.908	0.0767918	0.0447834	1.908	0.168931	0.102253
1.907	0.40348	0.199384	1.906	0.398373	0.106886	1.909	0.0772558	0.0450539	1.909	0.169072	0.102338
1.908	0.401908	0.198607	1.908	0.396315	0.106334	1.91	0.0773988	0.0451373	1.91	0.169366	0.102516
1.909	0.401486	0.198398	1.909	0.395987	0.106246	1.911	0.0766487	0.0446999	1.911	0.170017	0.102911
1.91	0.401759	0.198533	1.91	0.395484	0.106111	1.912	0.0772653	0.0450595	1.912	0.170638	0.103286
1.911	0.402399	0.19885	1.911	0.395877	0.106217	1.913	0.0774263	0.0451534	1.913	0.171114	0.103575
1.913	0.402072	0.198688	1.912	0.394927	0.105962	1.915	0.0764905	0.0446077	1.915	0.171232	0.103646
1.914	0.402262	0.198782	1.913	0.394996	0.10598	1.916	0.0755858	0.0440801	1.916	0.170887	0.103437
1.915	0.402778	0.199037	1.915	0.392419	0.105289	1.917	0.0754601	0.0440067	1.917	0.171929	0.104067
1.916	0.402094	0.198699	1.916	0.392225	0.105237	1.918	0.0742238	0.0432858	1.918	0.172539	0.104437
1.917	0.401273	0.198293	1.917	0.39037	0.104739	1.919	0.0714646	0.0416767	1.919	0.173356	0.104931
1.918	0.400402	0.197863	1.918	0.388692	0.104289	1.92	0.0684903	0.0399421	1.92	0.175028	0.105944
1.92	0.39984	0.197585	1.919	0.386717	0.103759	1.921	0.0665522	0.0388119	1.921	0.176147	0.106621
1.921	0.398397	0.196872	1.92	0.386839	0.103792	1.923	0.0658395	0.0383962	1.923	0.176843	0.107042
1.922	0.398275	0.196812	1.922	0.386159	0.103609	1.924	0.0646438	0.0376989	1.924	0.177354	0.107352
1.923	0.397862	0.196608	1.923	0.386862	0.103798	1.925	0.0631837	0.0368474	1.925	0.177532	0.107459
1.924	0.397131	0.196246	1.924	0.385772	0.103505	1.926	0.0624429	0.0364154	1.926	0.177703	0.107563
1.925	0.396072	0.195723	1.925	0.384549	0.103177	1.927	0.0625601	0.0364838	1.927	0.178132	0.107822
1.927	0.395392	0.195387	1.926	0.38622	0.103626	1.928	0.0623691	0.0363724	1.928	0.178782	0.108216
1.928	0.395306	0.195344	1.927	0.388263	0.104174	1.93	0.0618318	0.036059	1.93	0.179205	0.108472
1.929	0.393798	0.194599	1.928	0.387077	0.103855	1.931	0.06114	0.0356555	1.931	0.180113	0.109022
1.93	0.39307	0.19424	1.93	0.384041	0.103041	1.932	0.0600328	0.0350099	1.932	0.181107	0.109623
1.931	0.392172	0.193796	1.931	0.381854	0.102454	1.933	0.0590749	0.0344513	1.933	0.180819	0.109449
1.932	0.390674	0.193055	1.932	0.382869	0.102727	1.934	0.0590454	0.034434	1.934	0.18013	0.109032
1.934	0.389657	0.192553	1.933	0.384005	0.103031	1.935	0.0595882	0.0347506	1.935	0.17997	0.108935
1.935	0.388559	0.19201	1.934	0.384097	0.103056	1.937	0.0596039	0.0347598	1.937	0.181238	0.109703
1.936	0.387632	0.191552	1.935	0.384375	0.10313	1.938	0.0595837	0.034748	1.938	0.182595	0.110524
1.937	0.387587	0.19153	1.937	0.383421	0.102875	1.939	0.0588587	0.0343252	1.939	0.183095	0.110827
1.938	0.387446	0.19146	1.938	0.385641	0.10347	1.94	0.0574999	0.0335328	1.94	0.183684	0.111183
1.939	0.386749	0.191116	1.939	0.384679	0.103212	1.941	0.0564378	0.0329134	1.941	0.184821	0.111871
1.94	0.385738	0.190616	1.94	0.385043	0.10331	1.942	0.0551092	0.0321386	1.942	0.186852	0.113101
1.942	0.384543	0.190026	1.941	0.384159	0.103072	1.944	0.054229	0.0316252	1.944	0.18848	0.114086
1.943	0.384819	0.190162	1.942	0.383544	0.102908	1.945	0.0541369	0.0315715	1.945	0.188755	0.114253
1.944	0.38516	0.190331	1.944	0.382683	0.102677	1.946	0.0542442	0.0316341	1.946	0.188962	0.114378
1.945	0.38414	0.189827	1.945	0.382212	0.10255	1.947	0.0540288	0.0315085	1.947	0.189261	0.114559
1.946	0.384399	0.189954	1.946	0.383503	0.102896	1.948	0.0537919	0.0313703	1.948	0.189755	0.114858
1.947	0.384818	0.190162	1.947	0.382336	0.102584	1.949	0.0535214	0.0312126	1.949	0.190653	0.115401
1.949	0.384583	0.190045	1.948	0.382523	0.102634	1.951	0.0528272	0.0308077	1.951	0.190633	0.115389
1.95	0.383976	0.189746	1.949	0.384081	0.103052	1.952	0.0520691	0.0303656	1.952	0.190388	0.115241
1.951	0.384582	0.190045	1.951	0.385796	0.103512	1.953	0.0511185	0.0298112	1.953	0.190715	0.115439
1.952	0.384803	0.190154	1.952	0.385227	0.103359	1.954	0.0506545	0.0295406	1.954	0.191086	0.115663
1.953	0.384813	0.190159	1.953	0.384499	0.103164	1.955	0.0507783	0.0296129	1.955	0.191461	0.11589
1.954	0.385192	0.190346	1.954	0.382496	0.102626	1.956	0.0514027	0.029977	1.956	0.191674	0.116019
1.956	0.38618	0.190835	1.955	0.381754	0.102427	1.958	0.0523429	0.0305253	1.958	0.191802	0.116097
1.957	0.386068	0.19078	1.956	0.379879	0.101924	1.959	0.0525794	0.0306632	1.959	0.191793	0.116091
1.958	0.386171	0.19083	1.958	0.378669	0.1016	1.96	0.0521487	0.030412	1.96	0.191497	0.115912
1.959	0.386058	0.190774	1.959	0.377463	0.101276	1.961	0.051194	0.0298553	1.961	0.191394	0.11585
1.96	0.388093	0.19178	1.96	0.375334	0.100705	1.962	0.0501129	0.0292248	1.962	0.19066	0.115405
1.961	0.38814	0.191803	1.961	0.373042	0.10009	1.963	0.0497501	0.0290132	1.963	0.188988	0.114393
1.963	0.387858	0.191664	1.962	0.371225	0.0996024	1.965	0.0497191	0.0289952	1.965	0.187629	0.113571
1.964	0.388267	0.191866	1.963	0.36913	0.0990402	1.966	0.0496581	0.0289596	1.966	0.187526	0.113508
1.965	0.388991	0.192224	1.965	0.36766	0.0986457	1.967	0.0492938	0.0287471	1.967	0.188105	0.113859
1.966	0.389958	0.192702	1.966	0.367544	0.0986147	1.968	0.0487235	0.0284145	1.968	0.188055	0.113829
1.967	0.391389	0.193409	1.967	0.366789	0.0984119	1.969	0.0484061	0.0282294	1.969	0.187623	0.113567
1.968	0.391956	0.193689	1.968	0.364538	0.097808	1.97	0.0474836	0.0276914	1.97	0.187557	0.113527
1.97	0.391788	0.193606	1.969	0.362575	0.0972815	1.971	0.0464883	0.027111	1.971	0.187362	0.113409
1.971	0.392034	0.193727	1.97	0.360445	0.0967098	1.973	0.0457873	0.0267022	1.973	0.186321	0.112779
1.972	0.391605	0.193516	1.971	0.358677	0.0962356	1.974	0.0448668	0.0261654	1.974	0.185645	0.11237
1.973	0.391198	0.193314	1.973	0.358104	0.0960817	1.975	0.0437244	0.0254992	1.975	0.184862	0.111896
1.974	0.392685	0.194049	1.974	0.356846	0.0957444	1.976	0.043189	0.0251869	1.976	0.184339	0.111579
1.975	0.39352	0.194462	1.975	0.355897	0.0954895	1.977	0.0439854	0.0256514	1.977	0.184376	0.111602
1.977	0.393748	0.194575	1.976	0.356281	0.0955927	1.978	0.0452482	0.0263878	1.978	0.183428	0.111028
1.978	0.394111	0.194754	1.977	0.356824	0.0957383	1.98	0.0459191	0.0267791	1.98	0.181813	0.11005
1.979	0.394894	0.195141	1.978	0.356049	0.0955305	1.981	0.0455765	0.0265793	1.981	0.180767	0.109417
1.98	0.395397	0.19539	1.98	0.356895	0.0957574	1.982	0.0451768	0.0263462	1.982	0.180553	0.109288
1.981	0.396409	0.195889	1.981	0.358375	0.0961546	1.983	0.0446426	0.0260346	1.983	0.180626	0.109332
1.982	0.397531	0.196444	1.982	0.359074	0.0963421	1.984	0.0438665	0.025582	1.984	0.180611	0.109323
1.983	0.398194	0.196772	1.983	0.359423	0.0964356	1.985	0.0429757	0.0250625	1.985	0.180153	0.109046
1.985	0.399405	0.19737	1.984	0.357772	0.0959928	1.987	0.0430316	0.0250951	1.987	0.179759	0.108807
1.986	0.399346	0.197341	1.985	0.35539	0.0953535	1.988	0.0434387	0.0253325	1.988	0.179895	0.10889
1.987	0.399692	0.197512	1.987	0.353898	0.0949533	1.989	0.0431806	0.025182	1.989	0.180101	0.109014
1.988	0.398563	0.196954	1.988	0.355053	0.0952631	1.99	0.0432221	0.0252062	1.99	0.179786	0.108824
1.989	0.398517	0.196931	1.989	0.354516	0.0951192	1.991	0.043292	0.025247	1.991	0.18061	0.109323
1.99	0.399149	0.197243	1.99	0.352807	0.0946605	1.992	0.0429632	0.0250553	1.992	0.181248	0.109708
1.992	0.400113	0.19772	1.991	0.349828	0.0938613	1.994	0.0418565	0.0244098	1.994	0.181183	0.109669
1.993	0.400448	0.197886	1.992	0.348011	0.0933738	1.995	0.0412704	0.0240681	1.995	0.180488	0.109249
1.994	0.401907	0.198606	1.994	0.34451	0.0924344	1.996	0.0416352	0.0242808	1.996	0.180357	0.109169
1.995	0.402751	0.199023	1.995	0.343683	0.0922127	1.997	0.0417417	0.0243429	1.997	0.180506	0.10926
1.996	0.403263	0.199276	1.996	0.34164	0.0916645	1.998	0.04221	0.024616	1.998	0.180623	0.10933
1.997	0.405316	0.200291	1.997	0.340679	0.0914066	1.999	0.0424598	0.0247617	1.999	0.180731	0.109396
1.999	0.404622	0.199948	1.998	0.338382	0.0907902	2.001	0.0433346	0.0252718	2.001	0.179982	0.108942
2	0.405333	0.200299	1.999	0.336083	0.0901733	2.002	0.043537	0.0253899	2.002	0.178642	0.108131
2.001	0.405488	0.200376	2.001	0.335201	0.0899367	2.003	0.0425511	0.0248149	2.003	0.178987	0.10834
2.002	0.406122	0.200689	2.002	0.334514	0.0897525	2.004	0.0421453	0.0245783	2.004	0.178823	0.108241
2.003	0.408138	0.201685	2.003	0.333492	0.0894783	2.005	0.0418077	0.0243814	2.005	0.17897	0.108329
2.004	0.408804	0.202014	2.004	0.330919	0.0887878	2.006	0.041199	0.0240264	2.006	0.179627	0.108727
2.006	0.409713	0.202464	2.005	0.329145	0.0883118	2.008	0.0408204	0.0238056	2.008	0.179679	0.108759
2.007	0.409252	0.202236	2.006	0.328449	0.0881252	2.009	0.0405551	0.0236509	2.009	0.179376	0.108576
2.008	0.409569	0.202393	2.007	0.326506	0.0876039	2.01	0.0410167	0.0239201	2.01	0.179278	0.108516
2.009	0.409603	0.202409	2.009	0.324053	0.0869456	2.011	0.041822	0.0243897	2.011	0.178869	0.108269
2.01	0.410117	0.202663	2.01	0.321393	0.0862319	2.012	0.0427127	0.0249092	2.012	0.178161	0.10784
2.011	0.410625	0.202915	2.011	0.320705	0.0860474	2.013	0.0424139	0.0247349	2.013	0.177596	0.107498
2.013	0.410853	0.203027	2.012	0.320596	0.0860181	2.015	0.0420926	0.0245475	2.015	0.177376	0.107365
2.014	0.411678	0.203435	2.013	0.319677	0.0857717	2.016	0.0423653	0.0247065	2.016	0.177274	0.107303
2.015	0.411322	0.203259	2.014	0.319879	0.0858257	2.017	0.042365	0.0247064	2.017	0.17756	0.107476
2.016	0.411449	0.203322	2.016	0.32024	0.0859227	2.018	0.0422871	0.0246609	2.018	0.17718	0.107246
2.017	0.411392	0.203293	2.017	0.320051	0.085872	2.019	0.0430641	0.0251141	2.019	0.176161	0.106629
2.018	0.412247	0.203716	2.018	0.319627	0.0857582	2.02	0.0439545	0.0256333	2.02	0.175321	0.106121
2.02	0.412978	0.204077	2.019	0.318989	0.085587	2.021	0.0445945	0.0260066	2.021	0.174932	0.105886
2.021	0.413369	0.20427	2.02	0.317597	0.0852135	2.023	0.0441295	0.0257354	2.023	0.175221	0.10606
2.022	0.414657	0.204907	2.021	0.316934	0.0850357	2.024	0.0440718	0.0257018	2.024	0.174673	0.105729
2.023	0.414847	0.205001	2.023	0.316074	0.0848049	2.025	0.0440596	0.0256947	2.025	0.17393	0.105279
2.024	0.413948	0.204557	2.024	0.315421	0.0846297	2.026	0.0448428	0.0261514	2.026	0.173268	0.104878
2.025	0.413155	0.204165	2.025	0.314671	0.0844285	2.027	0.0460116	0.026833	2.027	0.17231	0.104298
2.026	0.411804	0.203497	2.026	0.314144	0.0842871	2.028	0.0468009	0.0272933	2.028	0.171427	0.103764
2.028	0.412134	0.20366	2.027	0.313217	0.0840384	2.03	0.0472116	0.0275328	2.03	0.170473	0.103186
2.029	0.410688	0.202946	2.028	0.31274	0.0839104	2.031	0.0473127	0.0275918	2.031	0.170497	0.103201
2.03	0.411044	0.203122	2.03	0.311833	0.083667	2.032	0.0472205	0.027538	2.032	0.170903	0.103447
2.031	0.411152	0.203175	2.031	0.310335	0.0832651	2.033	0.047246	0.0275529	2.033	0.171029	0.103523
2.032	0.40916	0.202191	2.032	0.30921	0.0829633	2.034	0.0468389	0.0273154	2.034	0.170516	0.103213
2.033	0.409067	0.202144	2.033	0.308651	0.0828133	2.035	0.047008	0.0274141	2.035	0.169347	0.102505
2.035	0.40923	0.202225	2.034	0.307593	0.0825293	2.037	0.0462369	0.0269644	2.037	0.168287	0.101863
2.036	0.409469	0.202343	2.035	0.306056	0.082117	2.038	0.046005	0.0268291	2.038	0.169482	0.102587
2.037	0.410037	0.202624	2.037	0.306086	0.082125	2.039	0.0463817	0.0270489	2.039	0.169355	0.10251
2.038	0.410646	0.202925	2.038	0.305396	0.08194	2.04	0.0458067	0.0267135	2.04	0.169296	0.102474
2.039	0.409499	0.202358	2.039	0.303044	0.0813089	2.041	0.0452861	0.0264099	2.041	0.169515	0.102607
2.04	0.407961	0.201598	2.04	0.301279	0.0808352	2.042	0.0461612	0.0269202	2.042	0.17023	0.103039
2.042	0.406788	0.201018	2.041	0.299774	0.0804313	2.044	0.0461896	0.0269368	2.044	0.170813	0.103392
2.043	0.40502	0.200145	2.042	0.298639	0.080127	2.045	0.0460148	0.0268348	2.045	0.170778	0.103371
2.044	0.404222	0.19975	2.044	0.298261	0.0800255	2.046	0.0456674	0.0266323	2.046	0.170848	0.103414
2.045	0.403891	0.199587	2.045	0.297878	0.0799226	2.047	0.045041	0.026267	2.047	0.171032	0.103525
2.046	0.40427	0.199774	2.046	0.296643	0.0795915	2.048	0.0440618	0.0256959	2.048	0.170678	0.10331
2.047	0.403253	0.199271	2.047	0.296646	0.0795921	2.049	0.0439946	0.0256567	2.049	0.170364	0.10312
2.049	0.402999	0.199146	2.048	0.296862	0.0796503	2.051	0.0434915	0.0253633	2.051	0.170051	0.102931
2.05	0.401631	0.19847	2.049	0.296994	0.0796855	2.052	0.0433806	0.0252987	2.052	0.169939	0.102863
2.051	0.400689	0.198005	2.05	0.297011	0.07969	2.053	0.0428813	0.0250075	2.053	0.170491	0.103197
2.052	0.399384	0.19736	2.052	0.298808	0.0801721	2.054	0.0415493	0.0242307	2.054	0.169659	0.102694
2.053	0.397821	0.196587	2.053	0.299516	0.0803621	2.055	0.0418916	0.0244303	2.055	0.169078	0.102342
2.054	0.39694	0.196152	2.054	0.299475	0.0803513	2.056	0.042923	0.0250318	2.056	0.169381	0.102526
2.056	0.394961	0.195174	2.055	0.299658	0.0804004	2.058	0.0436528	0.0254574	2.058	0.169194	0.102412
2.057	0.39433	0.194862	2.056	0.299	0.0802237	2.059	0.0428739	0.0250032	2.059	0.168381	0.10192
2.058	0.392885	0.194148	2.057	0.2984	0.0800628	2.06	0.041854	0.0244084	2.06	0.168694	0.10211
2.059	0.39176	0.193592	2.059	0.298244	0.0800209	2.061	0.0424843	0.0247759	2.061	0.168082	0.101739
2.06	0.39034	0.19289	2.06	0.298074	0.0799753	2.062	0.0433421	0.0252762	2.062	0.168246	0.101838
2.061	0.389173	0.192314	2.061	0.298947	0.0802096	2.063	0.0435446	0.0253943	2.063	0.167212	0.101213
2.062	0.387913	0.191691	2.062	0.299721	0.0804173	2.065	0.0450686	0.0262831	2.065	0.165723	0.100311
2.064	0.38681	0.191146	2.063	0.300334	0.0805817	2.066	0.0448584	0.0261605	2.066	0.16472	0.0997041
2.065	0.386586	0.191036	2.064	0.299834	0.0804475	2.067	0.0446746	0.0260533	2.067	0.165351	0.100086
2.066	0.387641	0.191557	2.066	0.299351	0.0803181	2.068	0.0435711	0.0254098	2.068	0.166519	0.100793
2.067	0.388145	0.191806	2.067	0.299202	0.080278	2.069	0.0435939	0.025423	2.069	0.166831	0.100982
2.068	0.388471	0.191967	2.068	0.299676	0.0804051	2.07	0.0431284	0.0251516	2.07	0.167819	0.10158
2.069	0.388777	0.192118	2.069	0.299751	0.0804253	2.071	0.0419062	0.0244388	2.071	0.168676	0.102099
2.071	0.388475	0.191969	2.07	0.298991	0.0802214	2.073	0.0420573	0.024527	2.073	0.169448	0.102566
2.072	0.387748	0.191609	2.071	0.29894	0.0802076	2.074	0.0421662	0.0245905	2.074	0.169802	0.10278
2.073	0.388223	0.191844	2.073	0.299332	0.0803128	2.075	0.0409203	0.0238639	2.075	0.170404	0.103145
2.074	0.388686	0.192073	2.074	0.299198	0.080277	2.076	0.0406522	0.0237075	2.076	0.171355	0.103721
2.075	0.389826	0.192636	2.075	0.299083	0.0802461	2.077	0.0395327	0.0230546	2.077	0.172062	0.104148
2.076	0.389292	0.192372	2.076	0.299218	0.0802822	2.078	0.0387879	0.0226203	2.078	0.172474	0.104398
2.078	0.388379	0.191921	2.077	0.298951	0.0802107	2.08	0.0382202	0.0222893	2.08	0.173525	0.105034
2.079	0.388109	0.191788	2.078	0.298773	0.080163	2.081	0.0389891	0.0227376	2.081	0.17287	0.104637
2.08	0.387421	0.191448	2.08	0.298798	0.0801696	2.082	0.0387891	0.022621	2.082	0.173101	0.104777
2.081	0.387084	0.191281	2.081	0.298439	0.0800733	2.083	0.0379043	0.022105	2.083	0.173238	0.10486
2.082	0.386241	0.190865	2.082	0.297734	0.0798841	2.084	0.0371387	0.0216585	2.084	0.172331	0.104311
2.083	0.38505	0.190276	2.083	0.297286	0.0797638	2.085	0.0362014	0.0211119	2.085	0.173051	0.104747
2.085	0.385109	0.190306	2.084	0.297557	0.0798366	2.087	0.0360772	0.0210394	2.087	0.173355	0.104931
2.086	0.384869	0.190187	2.085	0.297889	0.0799258	2.088	0.036412	0.0212347	2.088	0.174515	0.105633
2.087	0.384449	0.189979	2.086	0.297617	0.0798528	2.089	0.0370679	0.0216172	2.089	0.17426	0.105479
2.088	0.383893	0.189704	2.088	0.297483	0.0798167	2.09	0.0382205	0.0222894	2.09	0.174117	0.105392
2.089	0.382458	0.188996	2.089	0.297427	0.0798018	2.091	0.0384705	0.0224352	2.091	0.174562	0.105662
2.09	0.381292	0.188419	2.09	0.297136	0.0797238	2.092	0.0398185	0.0232213	2.092	0.174641	0.105709
2.092	0.379368	0.187468	2.091	0.296324	0.0795057	2.094	0.0396042	0.0230964	2.094	0.174835	0.105827
2.093	0.378377	0.186979	2.092	0.295957	0.0794074	2.095	0.0403261	0.0235173	2.095	0.176032	0.106551
2.094	0.376918	0.186258	2.093	0.296149	0.0794589	2.096	0.0406539	0.0237085	2.096	0.17508	0.105975
2.095	0.375645	0.185629	2.095	0.296378	0.0795202	2.097	0.0401418	0.0234098	2.097	0.175804	0.106413
2.096	0.374161	0.184896	2.096	0.297175	0.0797342	2.098	0.0404817	0.0236081	2.098	0.176155	0.106625
2.097	0.37286	0.184252	2.097	0.29821	0.080012	2.099	0.0414478	0.0241715	2.099	0.175645	0.106317
2.099	0.372371	0.184011	2.098	0.298621	0.0801222	2.101	0.0409833	0.0239006	2.101	0.174613	0.105693
2.1	0.372268	0.18396	2.099	0.299227	0.0802847	2.102	0.0415294	0.0242191	2.102	0.174276	0.105489
2.101	0.372701	0.184174	2.1	0.299853	0.0804526	2.103	0.0409692	0.0238924	2.103	0.174274	0.105487
2.102	0.372535	0.184092	2.102	0.300244	0.0805576	2.104	0.0410036	0.0239125	2.104	0.173102	0.104778
2.103	0.371761	0.183709	2.103	0.300956	0.0807487	2.105	0.04265	0.0248726	2.105	0.172242	0.104257
2.104	0.370773	0.183221	2.104	0.30168	0.0809429	2.106	0.0433146	0.0252602	2.106	0.172632	0.104493
2.105	0.370773	0.183221	2.105	0.30231	0.081112	2.108	0.0430704	0.0251178	2.108	0.172375	0.104338
2.107	0.370644	0.183157	2.106	0.302717	0.081221	2.109	0.0437839	0.0255338	2.109	0.172353	0.104325
2.108	0.370462	0.183067	2.107	0.30302	0.0813023	2.11	0.0442261	0.0257917	2.11	0.172473	0.104397
2.109	0.370171	0.182923	2.109	0.303362	0.0813942	2.111	0.0447208	0.0260802	2.111	0.172161	0.104208
2.11	0.370497	0.183085	2.11	0.302858	0.081259	2.112	0.0455405	0.0265582	2.112	0.173152	0.104808
2.111	0.370908	0.183288	2.111	0.301976	0.0810222	2.113	0.0451314	0.0263197	2.113	0.174737	0.105768
2.112	0.370488	0.183081	2.112	0.301897	0.081001	2.114	0.0445726	0.0259938	2.114	0.175162	0.106025
2.114	0.370593	0.183132	2.113	0.302118	0.0810604	2.116	0.0433518	0.0252819	2.116	0.175202	0.106049
2.115	0.370304	0.18299	2.114	0.303048	0.0813098	2.117	0.0422269	0.0246258	2.117	0.175945	0.106499
2.116	0.370086	0.182882	2.116	0.30411	0.0815948	2.118	0.0416279	0.0242765	2.118	0.176466	0.106814
2.117	0.369978	0.182828	2.117	0.304574	0.0817194	2.119	0.040934	0.0238719	2.119	0.177044	0.107164
2.118	0.369378	0.182532	2.118	0.305401	0.0819411	2.12	0.0406362	0.0236982	2.12	0.17695	0.107107
2.119	0.36848	0.182088	2.119	0.306074	0.0821218	2.121	0.0410657	0.0239486	2.121	0.177795	0.107618
2.121	0.367214	0.181462	2.12	0.305491	0.0819654	2.123	0.0394467	0.0230045	2.123	0.17956	0.108687
2.122	0.365784	0.180756	2.121	0.305196	0.0818863	2.124	0.0396347	0.0231141	2.124	0.1812	0.109679
2.123	0.364626	0.180184	2.123	0.305306	0.0819158	2.125	0.0395977	0.0230926	2.125	0.18059	0.10931
2.124	0.363278	0.179517	2.124	0.30586	0.0820645	2.126	0.0391184	0.022813	2.126	0.179707	0.108776
2.125	0.361478	0.178628	2.125	0.306417	0.0822138	2.127	0.0385599	0.0224873	2.127	0.179624	0.108726
2.126	0.35927	0.177537	2.126	0.306761	0.0823061	2.128	0.0372621	0.0217305	2.128	0.178924	0.108302
2.128	0.357358	0.176592	2.127	0.307059	0.0823862	2.13	0.0375879	0.0219205	2.13	0.179335	0.108551
2.129	0.356202	0.176021	2.128	0.307605	0.0825325	2.131	0.0376835	0.0219763	2.131	0.17875	0.108196
2.13	0.354665	0.175261	2.129	0.308014	0.0826424	2.132	0.0363284	0.021186	2.132	0.179108	0.108413
2.131	0.352739	0.17431	2.131	0.308461	0.0827623	2.133	0.0363509	0.0211991	2.133	0.178696	0.108164
2.132	0.351403	0.173649	2.132	0.309452	0.0830281	2.134	0.0364341	0.0212476	2.134	0.177809	0.107627
2.133	0.349455	0.172687	2.133	0.31073	0.083371	2.135	0.0366286	0.021361	2.135	0.177463	0.107418
2.135	0.347558	0.171749	2.134	0.310926	0.0834235	2.137	0.0370784	0.0216233	2.137	0.177344	0.107345
2.136	0.346521	0.171237	2.135	0.31194	0.0836957	2.138	0.0370443	0.0216035	2.138	0.176398	0.106773
2.137	0.345552	0.170758	2.136	0.313927	0.0842288	2.139	0.0363276	0.0211855	2.139	0.175913	0.106479
2.138	0.344419	0.170198	2.138	0.315333	0.0846062	2.14	0.0360152	0.0210033	2.14	0.176244	0.10668
2.139	0.342689	0.169343	2.139	0.316068	0.0848032	2.141	0.0359499	0.0209652	2.141	0.176125	0.106607
2.14	0.341947	0.168977	2.14	0.31638	0.084887	2.142	0.0352247	0.0205423	2.142	0.175907	0.106475
2.142	0.341094	0.168555	2.141	0.316628	0.0849535	2.144	0.0356607	0.0207966	2.144	0.17657	0.106877
2.143	0.33874	0.167392	2.142	0.31729	0.085131	2.145	0.0349901	0.0204055	2.145	0.176834	0.107037
2.144	0.336875	0.16647	2.143	0.318248	0.0853881	2.146	0.0352203	0.0205397	2.146	0.176362	0.106751
2.145	0.335975	0.166025	2.145	0.320005	0.0858595	2.147	0.034188	0.0199378	2.147	0.175584	0.10628
2.146	0.334505	0.165299	2.146	0.321358	0.0862225	2.148	0.034315	0.0200118	2.148	0.175668	0.106331
2.147	0.333922	0.165011	2.147	0.32207	0.0864137	2.149	0.0346558	0.0202105	2.149	0.175255	0.106081
2.148	0.334873	0.165481	2.148	0.322925	0.0866431	2.151	0.0347463	0.0202633	2.151	0.175422	0.106182
2.15	0.335506	0.165794	2.149	0.323913	0.0869081	2.152	0.0346512	0.0202079	2.152	0.175415	0.106178
2.151	0.335367	0.165725	2.15	0.324751	0.087133	2.153	0.0339416	0.019794	2.153	0.174697	0.105743
2.152	0.336014	0.166045	2.152	0.325182	0.0872485	2.154	0.0338805	0.0197584	2.154	0.174515	0.105633
2.153	0.337083	0.166573	2.153	0.325347	0.0872928	2.155	0.0335567	0.0195696	2.155	0.174569	0.105666
2.154	0.33715	0.166606	2.154	0.325345	0.0872924	2.156	0.034018	0.0198386	2.156	0.174538	0.105647
2.155	0.33754	0.166799	2.155	0.326033	0.087477	2.158	0.0340928	0.0198822	2.158	0.174773	0.105789
2.157	0.337778	0.166916	2.156	0.326773	0.0876755	2.159	0.0347625	0.0202728	2.159	0.17515	0.106017
2.158	0.338018	0.167035	2.157	0.327325	0.0878235	2.16	0.033877	0.0197564	2.16	0.173626	0.105095
2.159	0.338097	0.167074	2.159	0.32768	0.0879189	2.161	0.0328431	0.0191534	2.161	0.173046	0.104744
2.16	0.337593	0.166825	2.16	0.327366	0.0878346	2.162	0.0313822	0.0183014	2.162	0.173188	0.10483
2.161	0.338164	0.167107	2.161	0.32639	0.0875726	2.163	0.0306727	0.0178877	2.163	0.173265	0.104877
2.162	0.339253	0.167645	2.162	0.326442	0.0875867	2.164	0.03063	0.0178628	2.164	0.172862	0.104632
2.164	0.339089	0.167564	2.163	0.32576	0.0874036	2.166	0.0308215	0.0179745	2.166	0.17267	0.104516
2.165	0.338444	0.167246	2.164	0.32424	0.0869958	2.167	0.0314291	0.0183288	2.167	0.172442	0.104378
2.166	0.338014	0.167033	2.165	0.323798	0.0868772	2.168	0.0313662	0.0182921	2.168	0.172135	0.104192
2.167	0.337867	0.16696	2.167	0.322852	0.0866235	2.169	0.0323813	0.0188841	2.169	0.171881	0.104039
2.168	0.33733	0.166695	2.168	0.321009	0.0861289	2.17	0.033008	0.0192496	2.17	0.170627	0.10328
2.169	0.336338	0.166205	2.169	0.320131	0.0858935	2.171	0.0331158	0.0193124	2.171	0.169187	0.102408
2.171	0.335698	0.165888	2.17	0.319572	0.0857434	2.173	0.0325927	0.0190074	2.173	0.167917	0.10164
2.172	0.334753	0.165421	2.171	0.318898	0.0855624	2.174	0.0323941	0.0188915	2.174	0.166531	0.100801
2.173	0.333871	0.164986	2.172	0.3183	0.0854022	2.175	0.0325841	0.0190024	2.175	0.164806	0.0997561
2.174	0.333265	0.164686	2.174	0.317642	0.0852257	2.176	0.0333118	0.0194267	2.176	0.164231	0.0994082
2.175	0.332892	0.164502	2.175	0.317272	0.0851264	2.177	0.033897	0.019768	2.177	0.16319	0.098778
2.176	0.333444	0.164775	2.176	0.317005	0.0850547	2.178	0.0340904	0.0198808	2.178	0.162515	0.0983695
2.178	0.334421	0.165257	2.177	0.314823	0.0844693	2.18	0.0328935	0.0191828	2.18	0.161423	0.0977084
2.179	0.33508	0.165583	2.178	0.315151	0.0845573	2.181	0.0331231	0.0193167	2.181	0.160928	0.097409
2.18	0.336101	0.166088	2.179	0.314166	0.0842929	2.182	0.0330475	0.0192726	2.182	0.159304	0.0964262
2.181	0.337166	0.166614	2.181	0.313691	0.0841655	2.183	0.0325158	0.0189625	2.183	0.15942	0.0964964
2.182	0.337052	0.166558	2.182	0.313282	0.0840557	2.184	0.0329961	0.0192426	2.184	0.159162	0.0963397
2.183	0.336548	0.166309	2.183	0.313269	0.0840522	2.185	0.0333069	0.0194239	2.185	0.15882	0.0961327
2.185	0.337805	0.16693	2.184	0.31296	0.0839694	2.187	0.032641	0.0190355	2.187	0.158571	0.0959822
2.186	0.339536	0.167785	2.185	0.31183	0.0836662	2.188	0.0332862	0.0194118	2.188	0.157246	0.0951802
2.187	0.340253	0.16814	2.186	0.312263	0.0837823	2.189	0.0324861	0.0189452	2.189	0.157366	0.0952532
2.188	0.340489	0.168256	2.188	0.312695	0.0838984	2.19	0.0330613	0.0192806	2.19	0.156463	0.0947062
2.189	0.34094	0.168479	2.189	0.312532	0.0838547	2.191	0.0338769	0.0197563	2.191	0.155798	0.0943036
2.19	0.341054	0.168535	2.19	0.311266	0.0835148	2.192	0.0343985	0.0200605	2.192	0.155642	0.0942091
2.191	0.341136	0.168576	2.191	0.30937	0.0830062	2.194	0.0348904	0.0203473	2.194	0.155803	0.0943065
2.193	0.341739	0.168874	2.192	0.308704	0.0828275	2.195	0.0357829	0.0208678	2.195	0.156004	0.0944284
2.194	0.342291	0.169147	2.193	0.308258	0.0827077	2.196	0.0360276	0.0210106	2.196	0.156619	0.0948007
2.195	0.342391	0.169196	2.195	0.305638	0.0820048	2.197	0.0356095	0.0207667	2.197	0.157114	0.0951006
2.196	0.342791	0.169394	2.196	0.304176	0.0816125	2.198	0.0350206	0.0204233	2.198	0.157024	0.0950458
2.197	0.343303	0.169647	2.197	0.302677	0.0812103	2.199	0.0357981	0.0208767	2.199	0.156163	0.0945244
2.198	0.343168	0.16958	2.198	0.304105	0.0815936	2.201	0.0365002	0.0212862	2.201	0.155728	0.0942616
2.2	0.34243	0.169215	2.199	0.304708	0.0817553	2.202	0.0361496	0.0210817	2.202	0.155106	0.0938851
2.201	0.342739	0.169368	2.2	0.305716	0.0820258	2.203	0.0360225	0.0210076	2.203	0.153827	0.0931107
2.202	0.343046	0.16952	2.202	0.306293	0.0821805	2.204	0.0349001	0.020353	2.204	0.152473	0.0922908
2.203	0.342416	0.169208	2.203	0.305392	0.0819388	2.205	0.035256	0.0205605	2.205	0.152463	0.0922852
2.204	0.343302	0.169646	2.204	0.30443	0.0816806	2.206	0.0352118	0.0205348	2.206	0.152611	0.0923745
2.205	0.343608	0.169798	2.205	0.304648	0.0817392	2.208	0.0350754	0.0204553	2.208	0.151528	0.0917194
2.207	0.342841	0.169418	2.206	0.304356	0.0816609	2.209	0.0340738	0.0198711	2.209	0.1504	0.0910362
2.208	0.342806	0.169401	2.207	0.304346	0.0816582	2.21	0.0335943	0.0195915	2.21	0.150134	0.0908754
2.209	0.34274	0.169368	2.208	0.304175	0.0816124	2.211	0.0339106	0.019776	2.211	0.150192	0.0909105
2.21	0.342085	0.169045	2.21	0.30367	0.0814769	2.212	0.0334474	0.0195058	2.212	0.150475	0.091082
2.211	0.341102	0.168559	2.211	0.303181	0.0813457	2.213	0.033491	0.0195312	2.213	0.150159	0.0908904
2.212	0.340681	0.168351	2.212	0.30232	0.0811145	2.214	0.0336569	0.019628	2.214	0.149677	0.0905989
2.214	0.340142	0.168085	2.213	0.301645	0.0809334	2.216	0.0345158	0.0201289	2.216	0.148536	0.0899083
2.215	0.339955	0.167992	2.214	0.302726	0.0812235	2.217	0.0347248	0.0202508	2.217	0.147549	0.0893107
2.216	0.339959	0.167994	2.215	0.303226	0.0813576	2.218	0.0352348	0.0205482	2.218	0.148237	0.0897271
2.217	0.34002	0.168024	2.217	0.302626	0.0811968	2.219	0.0364029	0.0212294	2.219	0.147528	0.089298
2.218	0.340226	0.168126	2.218	0.302871	0.0812624	2.22	0.0373778	0.0217979	2.22	0.146903	0.0889197
2.219	0.34034	0.168182	2.219	0.303571	0.0814501	2.221	0.0370409	0.0216015	2.221	0.146042	0.0883987
2.221	0.34078	0.1684	2.22	0.303651	0.0814717	2.223	0.0369007	0.0215197	2.223	0.145121	0.0878412
2.222	0.342627	0.169313	2.221	0.304128	0.0815997	2.224	0.0371743	0.0216793	2.224	0.144272	0.0873271
2.223	0.343371	0.16968	2.222	0.305951	0.0820889	2.225	0.0377182	0.0219964	2.225	0.143861	0.0870785
2.224	0.344888	0.17043	2.224	0.306129	0.0821366	2.226	0.0375708	0.0219105	2.226	0.143494	0.0868565
2.225	0.346152	0.171054	2.225	0.305833	0.0820572	2.227	0.036784	0.0214517	2.227	0.143094	0.086614
2.226	0.347666	0.171802	2.226	0.307558	0.0825199	2.228	0.0357586	0.0208537	2.228	0.143072	0.0866008
2.228	0.348566	0.172247	2.227	0.309387	0.0830108	2.23	0.0360791	0.0210406	2.23	0.142148	0.0860416
2.229	0.348885	0.172405	2.228	0.310124	0.0832084	2.231	0.0361177	0.0210631	2.231	0.141472	0.0856321
2.23	0.349713	0.172814	2.229	0.312116	0.0837429	2.232	0.0357075	0.0208239	2.232	0.141518	0.0856603
2.231	0.35093	0.173415	2.231	0.313688	0.0841647	2.233	0.0362195	0.0211225	2.233	0.141739	0.0857938
2.232	0.352389	0.174137	2.232	0.314436	0.0843655	2.234	0.0359519	0.0209664	2.234	0.140432	0.0850028
2.233	0.353138	0.174507	2.233	0.315337	0.084607	2.235	0.0355341	0.0207228	2.235	0.140244	0.0848892
2.234	0.353543	0.174707	2.234	0.316471	0.0849114	2.237	0.0355223	0.0207159	2.237	0.140243	0.0848885
2.236	0.3531	0.174488	2.235	0.318605	0.0854839	2.238	0.036025	0.021009	2.238	0.140669	0.0851462
2.237	0.353319	0.174596	2.236	0.31899	0.0855873	2.239	0.0361304	0.0210705	2.239	0.140207	0.0848666
2.238	0.354146	0.175005	2.238	0.31951	0.0857268	2.24	0.03589	0.0209303	2.24	0.139902	0.0846819
2.239	0.354066	0.174965	2.239	0.320182	0.0859071	2.241	0.0367119	0.0214096	2.241	0.139618	0.0845098
2.24	0.353951	0.174909	2.24	0.321205	0.0861817	2.242	0.0368373	0.0214828	2.242	0.139891	0.0846755
2.241	0.35468	0.175269	2.241	0.321732	0.0863229	2.244	0.0365102	0.021292	2.244	0.139861	0.0846571
2.243	0.354488	0.175174	2.242	0.322462	0.0865189	2.245	0.0376405	0.0219511	2.245	0.139596	0.0844969
2.244	0.353591	0.174731	2.243	0.324437	0.0870487	2.246	0.0370979	0.0216347	2.246	0.138843	0.0840407
2.245	0.353503	0.174687	2.245	0.324455	0.0870535	2.247	0.0369835	0.021568	2.247	0.137998	0.0835297
2.246	0.354082	0.174973	2.246	0.32545	0.0873206	2.248	0.0369991	0.0215771	2.248	0.137845	0.0834366
2.247	0.353665	0.174767	2.247	0.326496	0.0876012	2.249	0.0357981	0.0208767	2.249	0.137339	0.0831306
2.248	0.353307	0.17459	2.248	0.326918	0.0877142	2.251	0.0347046	0.020239	2.251	0.136644	0.0827099
2.25	0.352533	0.174208	2.249	0.328045	0.0880168	2.252	0.033834	0.0197313	2.252	0.135886	0.0822509
2.251	0.35221	0.174048	2.25	0.330095	0.0885667	2.253	0.0319462	0.0186303	2.253	0.135174	0.0818201
2.252	0.351843	0.173867	2.251	0.330735	0.0887385	2.254	0.0307718	0.0179455	2.254	0.134748	0.0815626
2.253	0.352684	0.174282	2.253	0.332593	0.0892371	2.255	0.0309057	0.0180236	2.255	0.134845	0.081621
2.254	0.35269	0.174285	2.254	0.334105	0.0896427	2.256	0.0306776	0.0178905	2.256	0.134761	0.0815702
2.255	0.353483	0.174677	2.255	0.335772	0.0900901	2.258	0.0300431	0.0175205	2.258	0.134579	0.0814601
2.257	0.35411	0.174987	2.256	0.336485	0.0902811	2.259	0.0295593	0.0172384	2.259	0.134296	0.0812887
2.258	0.355808	0.175826	2.257	0.337075	0.0904396	2.26	0.029446	0.0171723	2.26	0.133439	0.0807701
2.259	0.356564	0.1762	2.258	0.337218	0.0904781	2.261	0.0293344	0.0171072	2.261	0.132915	0.0804531
2.26	0.358004	0.176911	2.26	0.336777	0.0903597	2.262	0.0292586	0.017063	2.262	0.133234	0.0806459
2.261	0.360048	0.177921	2.261	0.337055	0.0904342	2.263	0.0287632	0.0167741	2.263	0.133783	0.0809784
2.262	0.359201	0.177503	2.262	0.337743	0.0906189	2.264	0.0272429	0.0158875	2.264	0.133941	0.0810739
2.264	0.359669	0.177734	2.263	0.33815	0.090728	2.266	0.0257264	0.0150031	2.266	0.134239	0.0812544
2.265	0.360311	0.178051	2.264	0.33847	0.0908138	2.267	0.0252865	0.0147465	2.267	0.134917	0.0816647
2.266	0.36018	0.177987	2.265	0.338588	0.0908454	2.268	0.0249428	0.0145461	2.268	0.134776	0.0815795
2.267	0.360477	0.178133	2.267	0.339095	0.0909814	2.269	0.0247407	0.0144283	2.269	0.134486	0.0814037
2.268	0.361545	0.178661	2.268	0.340143	0.0912627	2.27	0.0244718	0.0142715	2.27	0.133905	0.0810518
2.269	0.362235	0.179002	2.269	0.34119	0.0915436	2.271	0.0236148	0.0137717	2.271	0.133728	0.080945
2.271	0.363036	0.179398	2.27	0.341624	0.0916602	2.273	0.0227706	0.0132793	2.273	0.133641	0.0808924
2.272	0.364401	0.180073	2.271	0.342476	0.0918887	2.274	0.0217021	0.0126562	2.274	0.133237	0.0806475
2.273	0.365115	0.180425	2.272	0.342099	0.0917876	2.275	0.0206928	0.0120676	2.275	0.132524	0.0802162
2.274	0.366447	0.181083	2.274	0.340879	0.0914602	2.276	0.0195254	0.0113868	2.276	0.132146	0.0799876
2.275	0.366441	0.18108	2.275	0.341473	0.0916197	2.277	0.0184814	0.010778	2.277	0.13228	0.0800683
2.276	0.36669	0.181204	2.276	0.342622	0.0919277	2.278	0.0180604	0.0105325	2.278	0.132307	0.0800848
2.277	0.367002	0.181358	2.277	0.343006	0.092031	2.28	0.0180331	0.0105165	2.28	0.132385	0.0801318
2.279	0.366533	0.181126	2.278	0.343824	0.0922504	2.281	0.0175011	0.0102063	2.281	0.132346	0.0801082
2.28	0.364783	0.180261	2.279	0.343737	0.0922271	2.282	0.0163214	0.0095183	2.282	0.132288	0.0800731
2.281	0.365026	0.180381	2.281	0.344338	0.0923884	2.283	0.0142723	0.00832329	2.283	0.1317	0.0797171
2.282	0.363931	0.17984	2.282	0.344741	0.0924965	2.284	0.012869	0.00750491	2.284	0.131217	0.0794252
2.283	0.363007	0.179384	2.283	0.346712	0.0930252	2.285	0.0121681	0.00709618	2.285	0.130358	0.078905
2.284	0.36155	0.178664	2.284	0.347519	0.0932417	2.287	0.0112899	0.00658403	2.287	0.129261	0.078241
2.286	0.361269	0.178525	2.285	0.347333	0.0931918	2.288	0.00994962	0.00580241	2.288	0.12929	0.0782588
2.287	0.361613	0.178694	2.286	0.347663	0.0932804	2.289	0.00860591	0.00501879	2.289	0.129516	0.0783951
2.288	0.362688	0.179226	2.287	0.347446	0.0932221	2.29	0.00833779	0.00486243	2.29	0.129763	0.0785448
2.289	0.361681	0.178728	2.289	0.346981	0.0930975	2.291	0.00799981	0.00466532	2.291	0.129437	0.0783474
2.29	0.361142	0.178462	2.29	0.347303	0.0931838	2.292	0.00809125	0.00471865	2.292	0.129507	0.0783901
2.291	0.361196	0.178489	2.291	0.347754	0.0933048	2.294	0.00806558	0.00470368	2.294	0.128837	0.0779843
2.293	0.362128	0.178949	2.292	0.347694	0.0932888	2.295	0.0083849	0.0048899	2.295	0.127836	0.0773784
2.294	0.362106	0.178938	2.293	0.347512	0.09324	2.296	0.00839493	0.00489575	2.296	0.127018	0.0768835
2.295	0.361772	0.178773	2.294	0.347608	0.0932655	2.297	0.00812851	0.00474038	2.297	0.126691	0.0766853
2.296	0.360877	0.178331	2.296	0.348743	0.0935701	2.298	0.00756762	0.00441328	2.298	0.126817	0.0767616
2.297	0.360282	0.178037	2.297	0.349218	0.0936977	2.299	0.00652318	0.00380419	2.299	0.126676	0.0766762
2.298	0.360958	0.178371	2.298	0.349209	0.0936951	2.301	0.00569411	0.00332069	2.301	0.126187	0.0763801
2.3	0.360616	0.178202	2.299	0.349422	0.0937523	2.302	0.00522871	0.00304928	2.302	0.125509	0.0759698
2.301	0.359512	0.177656	2.3	0.349096	0.093665	2.303	0.00433548	0.00252836	2.303	0.125167	0.0757631
2.302	0.359186	0.177495	2.301	0.34921	0.0936955	2.304	0.0041492	0.00241973	2.304	0.125444	0.0759304
2.303	0.358532	0.177172	2.303	0.349672	0.0938195	2.305	0.00471519	0.0027498	2.305	0.125653	0.0760574
2.304	0.359382	0.177592	2.304	0.349291	0.0937171	2.306	0.00461154	0.00268935	2.306	0.12485	0.0755712
2.305	0.36055	0.17817	2.305	0.349096	0.0936648	2.308	0.00418767	0.00244216	2.308	0.124187	0.0751695
2.307	0.361777	0.178776	2.306	0.349689	0.0938239	2.309	0.00392752	0.00229045	2.309	0.124175	0.0751624
2.308	0.362233	0.179001	2.307	0.349791	0.0938515	2.31	0.0045731	0.00266694	2.31	0.124301	0.0752385
2.309	0.363004	0.179382	2.308	0.348793	0.0935835	2.311	0.00566773	0.0033053	2.311	0.124488	0.075352
2.31	0.364009	0.179878	2.31	0.348685	0.0935547	2.312	0.00624851	0.003644	2.312	0.124224	0.0751922
2.311	0.363649	0.179701	2.311	0.349011	0.0936421	2.313	0.00610918	0.00356275	2.313	0.123971	0.0750388
2.312	0.36339	0.179573	2.312	0.349079	0.0936604	2.314	0.00596362	0.00347786	2.314	0.123516	0.0747639
2.314	0.361888	0.178831	2.313	0.349313	0.0937231	2.316	0.00548316	0.00319767	2.316	0.123177	0.0745585
2.315	0.360929	0.178357	2.314	0.349573	0.0937928	2.317	0.0054334	0.00316865	2.317	0.123179	0.0745599
2.316	0.36009	0.177942	2.315	0.349713	0.0938305	2.318	0.00617372	0.00360039	2.318	0.123835	0.0749565
2.317	0.360355	0.178073	2.317	0.350531	0.09405	2.319	0.00657908	0.00383678	2.319	0.1241	0.0751168
2.318	0.360188	0.177991	2.318	0.351334	0.0942653	2.32	0.00658823	0.00384212	2.32	0.12379	0.0749293
2.319	0.360214	0.178003	2.319	0.351585	0.0943327	2.321	0.00647527	0.00377624	2.321	0.123595	0.0748117
[truncated: 29,289 more rows]

## Sheet: Supplementary Fig. 2d
Supplementary Fig. 2d
	VMAT2cryo					VMAT2cryo + Fab0801
	D426N					E312D		N305Q			N146Q		Q142N			D399N		Y341K			D426A		D399A

## Sheet: Supplementary Fig. 6a
Supplementary Fig. 6a
Dopamine			pmol
Name	Driving force	Time	n=1	n=2	n=3	n=4	n=5	n=6	Average (pmol)	S.D.	S.E.	TTEST
Liposome	-	1 min	1.81793	2.11622	2.00929	2.26801	2.36611	2.37765	2.1592	0.220528	0.0900302
	+	1 min	2.00366	2.29633	1.98677	2.81625	2.68929	2.67775	2.41167	0.36657	0.149652	0.178881
WT	-	1 min	2.54678	2.43985	2.43422	2.60272	2.8653	2.79894	2.61464	0.181465	0.074083
	+	1 min	6.59069	8.61967	6.14042	6.12881	6.78382	8.65362	7.15284	1.17727	0.480616	2.98357e-06

## Sheet: Supplementary Fig. 6b
Supplementary Fig. 6b
5-HT			pmol
Name	Driving force	Time	n=1	n=2	n=3	n=4	n=5	n=6	Average (pmol)	S.D.	S.E.	TTEST
Liposome	-	1 min	0.713867	0.902101	0.985563	1.09033	1.50232	1.22885	1.0705	0.273749	0.111758
	+	1 min	0.632181	1.08146	0.937617	0.820414	0.525634	1.05304	0.841724	0.226096	0.0923035	0.14556
WT	-	1 min	1.69313	1.7745	1.43484	2.30604	2.33113	2.2783	1.96966	0.384618	0.15702
	+	1 min	6.06351	6.71184	6.28694	7.24037	6.99603	7.27471	6.76223	0.502506	0.205147	4.4703e-09

## Sheet: Supplementary Fig. 6c
Supplementary Fig. 6c
5-HT			nmol/mg protein
Name	Driving force	Time	n=1	n=2	n=3	n=4	n=5	n=6	Average (nmol/mg protein)	S.D.	S.E.
VMAT2WT	-	1 min	3.53348	4.10699	4.4842	3.06033	3.27205	3.3144	3.62858	0.551134	0.224999
	+	1 min	17.8136	17.0246	14.1647	16.7298	19.4437	17.9539	17.1884	1.75746	0.717479
VMAT2WT + Fab	-	1 min	2.01937	2.63944	1.84363	5.28791	5.82532	7.15559	4.12855	2.24825	0.917843
	+	1 min	15.2564	15.2199	13.7974	15.6381	16.3282	14.1586	15.0664	0.939476	0.383539
VMAT2Cryo	-	1 min	3.4822	3.72833	4.18429	6.05136	7.2743	7.28891	5.3349	1.75671	0.717176
	+	1 min	17.6208	19.0613	20.5744	21.0043	18.7923	18.9093	19.3271	1.24993	0.510281
VMAT2Cryo + Fab	-	1 min	3.43113	3.32278	2.02256	4.23665	4.67169	5.6589	3.89062	1.25538	0.512505
	+	1 min	16.7091	17.0801	15.2217	18.7135	23.5626	16.4078	17.9491	2.97329	1.21384

## Sheet: Supplementary Fig. 6d
Supplementary Fig. 6d
5-HT			nmol/mg protein
Name	Driving force	Time	n=1	n=2	n=3	n=4	n=5	n=6	Average (nmol/mg protein)	S.D.	S.E.
WT	-	1 min	3.53348	4.10699	4.4842	3.06033	3.27205	3.3144	3.62858	0.551134	0.224999
	+	1 min	17.8136	17.0246	14.1647	16.7298	19.4437	17.9539	17.1884	1.75746	0.717479
N305Q	-	1 min	5.76851	6.41353	4.35387	4.79094	5.54789		5.37495	0.813497	0.363807
	+	1 min	6.9486	6.74337	6.34756	6.25044	5.93316		6.44462	0.403722	0.18055
E312D	-	1 min	6.27317	7.78216	8.42815	5.38476	6.18137		6.80992	1.25281	0.560276
	+	1 min	7.82758	7.48945	8.03955	6.62103	6.25537		7.2466	0.774458	0.346348
Y341K	-	1 min	5.38111	5.04901	4.29873	4.0763	4.5333		4.66769	0.538122	0.240655
	+	1 min	10.5531	9.4646	9.69214	9.57665	9.98877		9.85505	0.436371	0.195151
D399A	-	1 min	4.56321	4.98788	5.78728	4.69903	5.37574	6.19319	5.26772	0.638148	0.260523
	+	1 min	5.6249	5.61241	4.80885	5.44611	4.94806	6.18778	5.43802	0.502684	0.20522
D399N	-	1 min	4.61912	5.3945	5.55207	5.15118	4.43082		5.02954	0.486812	0.217709
	+	1 min	11.751	11.8132	11.8671	11.232	11.24		11.5806	0.3173	0.141901

[truncated: 1 more sheets: Supplementary Fig. 9]
